# Supplementary material for: Multi-Omics Immune Interaction Networks in Lung Cancer Tumorigenesis, Proliferation, and Survival
Source: Int J Mol Sci. 2022 Nov 29;23(23):14978. doi: 10.3390/ijms232314978 (PMC9738413; doi:10.3390/ijms232314978)
Supplement: Supplementary file 1 [file ijms-23-14978-s001.zip]

Archive with 3 entries (3 files):
- Supplementary File S1.pdf
- Supplementary File S2.xlsx
- Supplementary File S3.xlsx
