# Supplementary material for: Multi-Omics Immune Interaction Networks in Lung Cancer Tumorigenesis, Proliferation, and Survival
Source: Int J Mol Sci. 2022 Nov 29;23(23):14978. doi: 10.3390/ijms232314978 (PMC9738413; doi:10.3390/ijms232314978)
Supplement: Supplementary file 1 [file ijms-23-14978-s001.zip › Supplementary File S2.xlsx]

## Sheet: README
Sheet	Description
direct NATs common	Common enriched pathways of networks when ZNF71 is down and up in NATs (all direct associations without any criteria applied). No common enriched pathways found in LUAD tumors.
RRR tumor common	Common enriched pathways of (ZNF71 mRNA - intermediate mRNA - intracellular immune response gene mRNA) networks in LUAD tumors when ZNF71 is down and up.
RRR NATs common	Common enriched pathways of (ZNF71 mRNA - intermediate mRNA - intracellular immune response gene mRNA) networks in NATs when ZNF71 is down and up.
	* No common enriched pathways found from (ZNF71 mRNA - intermediate mRNA - intracellular immune response gene protein) networks when ZNF71 is down and up.
RRR tumor Up	ToppGene enriched pathways of Figure 6A network in LUAD tumors when ZNF71 is Up.
RRR NATs Down	ToppGene enriched pathways of Figure 6B network in NATs when ZNF71 is Down.
RRR NATs Up	ToppGene enriched pathways of Figure 6C network in NATs when ZNF71 is Up.
RRp tumor Up	ToppGene enriched pathways of Figure 7A network in LUAD tumors when ZNF71 is Up.
RRp tumor Down	ToppGene enriched pathways of Figure 7C network in LUAD tumors when ZNF71 is Down.
RRp NATs Down	ToppGene enriched pathways of Figure 7D network in NATs when ZNF71 is Down.
	* No significant pathways were found of Figure 7B network in NATs when ZNF71 is Up.

## Sheet: direct NATs common
ID	Name	normal_down_p-value	normal_up_p-value
169350	Signaling events mediated by TCPTP	0.0004343	0.000255
377262	Fanconi anemia pathway	8.978e-07	1.913e-06
1268854	Disease	6.603e-06	2.704e-07
1268855	Diseases of signal transduction	0.0002438	0.000221
1269056	Infectious disease	2.038e-05	1.78e-05
1269380	Signaling by EGFR	0.0001637	0.0003911
1269443	Signalling by NGF	3.504e-06	0.0001239
1269649	Gene Expression	1.58e-18	1.937e-06
1269650	Generic Transcription Pathway	4.369e-15	5.782e-05
1269654	Transcriptional Regulation by TP53	0.0004515	0.0006474
1269876	Vesicle-mediated transport	8.766e-06	1.803e-05
1269877	Membrane Trafficking	4.138e-06	1.958e-05
1270303	Axon guidance	0.0001752	0.0002306
1270350	DNA Repair	0.000102	1.442e-06
1309111	Nucleotide Excision Repair	0.0007315	1.043e-05
1309112	Global Genome Nucleotide Excision Repair (GG-NER)	0.001209	3.395e-05
1309114	Formation of Incision Complex in GG-NER	0.0007344	4.44e-05
1309115	Dual Incision in GG-NER	5.009e-06	8.92e-05
1309117	Transcription-Coupled Nucleotide Excision Repair (TC-NER)	0.0001557	2.36e-05
1309119	Dual incision in TC-NER	2.938e-05	7.899e-05
1309120	Gap-filling DNA repair synthesis and ligation in TC-NER	7.985e-05	0.000545
1309121	Fanconi Anemia Pathway	0.0009797	4.335e-05
M1296	IL-7 Signal Transduction	0.000159	0.0001118
M18937	Nucleotide excision repair	0.0009347	6.274e-05
M3494	Thrombin signaling and protease-activated receptors	0.0001038	0.0006006
M39334	EGF/EGFR signaling pathway	7.151e-05	1.207e-06
M39482	Insulin signaling	0.0002776	2.757e-05
M39847	Nucleotide excision repair	0.0009347	6.274e-05
M40049	DNA repair pathways, full network	1.266e-06	3.577e-06
M42538	Nucleotide excision repair in xeroderma pigmentosum	0.0007256	0.0007497

## Sheet: RRR tumor common
ID	Name	RRR_tumor_Down_p-value	RRR_tumor_Up_p-value
137936	IL12 signaling mediated by STAT4	0.001493	0.001104
138018	Downstream signaling in naive CD8+ T cells	0.0001433	0.0004877
213306	Measles	2.568e-07	0.003063
217173	Influenza A	1.156e-06	0.0002818
377873	Herpes simplex infection	7.212e-11	6.424e-05
585562	Epstein-Barr virus infection	2.768e-06	0.003637
1269311	Interferon Signaling	5.104e-05	0.0001187
1269312	Interferon alpha/beta signaling	1.13e-05	0.001646
M2064	The 4-1BB-dependent immune response	0.000612	0.0002899
M22007	The information-processing pathway at the IFN-beta enhancer	2.2e-06	0.003955
M272	Downstream signaling in naive CD8+ T cells	0.0003128	0.001318
M290	IL12 signaling mediated by STAT4	0.001949	0.001636
M39433	ATM signaling pathway	0.003034	0.0002047
M39785	Overview of interferons-mediated signaling pathway	5.783e-05	0.002495
M39846	Pathways of nucleic acid metabolism and innate immune sensing	4.291e-06	0.0002011
M39859	Type I interferon induction and signaling during SARS-CoV-2 infection	4.341e-07	0.00149
M39909	Host-pathogen interaction of human coronaviruses - interferon induction	5.768e-09	3.905e-06
M42547	Measles virus infection	3.057e-07	0.0005324
M42580	T-cell activation SARS-CoV-2	0.0007365	0.0004444
M4319	IL12 and Stat4 Dependent Signaling Pathway in Th1 Development	0.0006831	0.0003425
PW:0000088	G1/S transition	0.00616	0.0001596

## Sheet: RRR NATs common
ID	Name	RRR_normal_Down_p-value	RRR_normal_Up_p-value
1269649	Gene Expression	1.823e-05	1.843e-09
1269650	Generic Transcription Pathway	6.943e-06	3.464e-07

## Sheet: RRR tumor Up
Category	ID	Name	Source	p-value	q-value Bonferroni	q-value FDR B&H	q-value FDR B&Y	Hit Count in Query List	Hit Count in Genome	Hit in Query List
Pathway	M39678	Retinoblastoma gene in cancer	MSigDB C2 BIOCARTA (v7.5.1)	2.476e-09	6.066e-07	6.066e-07	3.688e-06	5	88	RFC4,CDT1,CDK1,KIF4A,CDC45
Pathway	1269772	G1/S-Specific Transcription	BioSystems: REACTOME	2.318e-07	5.679e-05	2.84e-05	0.0001727	3	18	CDT1,CDK1,CDC45
Pathway	1269777	S Phase	BioSystems: REACTOME	1.597e-06	0.0003912	8.278e-05	0.0005034	4	130	RFC4,CDT1,CDCA5,CDC45
Pathway	1269741	Cell Cycle	BioSystems: REACTOME	1.597e-06	0.0003913	8.278e-05	0.0005034	6	622	RAD51,RFC4,CDT1,CDK1,CDCA5,CDC45
Pathway	1269774	E2F mediated regulation of DNA replication	BioSystems: REACTOME	1.689e-06	0.0004139	8.278e-05	0.0005034	3	34	CDT1,CDK1,CDC45
Pathway	M39335	DNA replication	MSigDB C2 BIOCARTA (v7.5.1)	3.231e-06	0.0007916	0.0001319	0.0008022	3	42	RFC4,CDT1,CDC45
Pathway	1269763	Cell Cycle, Mitotic	BioSystems: REACTOME	1.638e-05	0.004014	0.0005734	0.003486	5	515	RFC4,CDT1,CDK1,CDCA5,CDC45
Pathway	M39490	DNA IR-damage and cellular response via ATR	MSigDB C2 BIOCARTA (v7.5.1)	2.365e-05	0.005795	0.0007244	0.004405	3	81	RAD51,CDK1,CDC45
Pathway	1269779	Synthesis of DNA	BioSystems: REACTOME	4.585e-05	0.01123	0.001248	0.007589	3	101	RFC4,CDT1,CDC45
Pathway	1269875	DNA Replication	BioSystems: REACTOME	5.758e-05	0.01411	0.001411	0.008577	3	109	RFC4,CDT1,CDC45
Pathway	1269768	G1/S Transition	BioSystems: REACTOME	7.481e-05	0.01833	0.001666	0.01013	3	119	CDT1,CDK1,CDC45
Pathway	1269764	Mitotic G1-G1/S phases	BioSystems: REACTOME	0.0001292	0.03164	0.002637	0.01603	3	143	CDT1,CDK1,CDC45
Pathway	1269753	G2/M Checkpoints	BioSystems: REACTOME	0.0002155	0.05279	0.003891	0.02366	3	170	RFC4,CDK1,CDC45
Pathway	1269784	DNA strand elongation	BioSystems: REACTOME	0.0002382	0.05837	0.003891	0.02366	2	32	RFC4,CDC45
Pathway	1269773	Activation of the pre-replicative complex	BioSystems: REACTOME	0.0002382	0.05837	0.003891	0.02366	2	32	CDT1,CDC45
Pathway	M42555	Cohesin complex - Cornelia de Lange syndrome	MSigDB C2 BIOCARTA (v7.5.1)	0.0002854	0.06993	0.004159	0.02529	2	35	CDK1,CDCA5
Pathway	1269757	Activation of ATR in response to replication stress	BioSystems: REACTOME	0.0003193	0.07822	0.004159	0.02529	2	37	RFC4,CDC45
Pathway	1309108	HDR through Single Strand Annealing (SSA)	BioSystems: REACTOME	0.0003369	0.08253	0.004159	0.02529	2	38	RAD51,RFC4
Pathway	M46	ATR signaling pathway	MSigDB C2 BIOCARTA (v7.5.1)	0.0003549	0.08696	0.004159	0.02529	2	39	RAD51,RFC4
Pathway	1269742	Cell Cycle Checkpoints	BioSystems: REACTOME	0.000358	0.08772	0.004159	0.02529	3	202	RFC4,CDK1,CDC45
Pathway	M39433	ATM signaling pathway	MSigDB C2 BIOCARTA (v7.5.1)	0.0003735	0.0915	0.004159	0.02529	2	40	RAD51,CDK1
Pathway	1309104	Presynaptic phase of homologous DNA pairing and strand exchange	BioSystems: REACTOME	0.0003735	0.0915	0.004159	0.02529	2	40	RAD51,RFC4
Pathway	1309103	Homologous DNA Pairing and Strand Exchange	BioSystems: REACTOME	0.0004318	0.1058	0.0046	0.02797	2	43	RAD51,RFC4
Pathway	M39627	G1 to S cell cycle control	MSigDB C2 BIOCARTA (v7.5.1)	0.0009562	0.2343	0.009761	0.05935	2	64	CDK1,CDC45
Pathway	1309102	HDR through Homologous Recombination (HRR)	BioSystems: REACTOME	0.001079	0.2643	0.01046	0.06363	2	68	RAD51,RFC4
Pathway	M39339	DNA damage response	MSigDB C2 BIOCARTA (v7.5.1)	0.001111	0.2721	0.01046	0.06363	2	69	RAD51,CDK1
Pathway	M19	p73 transcription factor network	MSigDB C2 BIOCARTA (v7.5.1)	0.001453	0.3559	0.012	0.07295	2	79	RAD51,CDK1
Pathway	PW:0000385	G2/M DNA replication checkpoint	Pathway Ontology	0.001469	0.3599	0.012	0.07295	1	2	CDK1
Pathway	PW:0000096	G2/M checkpoint	Pathway Ontology	0.001469	0.3599	0.012	0.07295	1	2	CDK1
Pathway	PW:0000091	G2/M transition	Pathway Ontology	0.001469	0.3599	0.012	0.07295	1	2	CDK1
Pathway	1269831	M/G1 Transition	BioSystems: REACTOME	0.001719	0.4211	0.01316	0.08001	2	86	CDT1,CDC45
Pathway	1269832	DNA Replication Pre-Initiation	BioSystems: REACTOME	0.001719	0.4211	0.01316	0.08001	2	86	CDT1,CDC45
Pathway	M39524	miRNA regulation of DNA damage response	MSigDB C2 BIOCARTA (v7.5.1)	0.002006	0.4915	0.01489	0.09056	2	93	RAD51,CDK1
Pathway	1269754	G2/M DNA damage checkpoint	BioSystems: REACTOME	0.002136	0.5233	0.01499	0.09116	2	96	RFC4,CDK1
Pathway	PW:0000088	G1/S transition	Pathway Ontology	0.002203	0.5397	0.01499	0.09116	1	3	CDK1
Pathway	1269801	Phosphorylation of proteins involved in the G2/M transition by Cyclin A:Cdc2 complexes	BioSystems: REACTOME	0.002203	0.5397	0.01499	0.09116	1	3	CDK1
Pathway	1269821	Resolution of Sister Chromatid Cohesion	BioSystems: REACTOME	0.002454	0.6012	0.01625	0.09879	2	103	CDK1,CDCA5
Pathway	1269820	Mitotic Prometaphase	BioSystems: REACTOME	0.002843	0.6965	0.01833	0.1114	2	111	CDK1,CDCA5
Pathway	PW:0000384	G2/M DNA damage checkpoint	Pathway Ontology	0.002936	0.7194	0.01845	0.1122	1	4	CDK1
Pathway	M40049	DNA repair pathways, full network	MSigDB C2 BIOCARTA (v7.5.1)	0.003367	0.825	0.01998	0.1215	2	121	RAD51,RFC4
Pathway	M39650	Cell cycle	MSigDB C2 BIOCARTA (v7.5.1)	0.003422	0.8384	0.01998	0.1215	2	122	CDK1,CDC45
Pathway	83054	Cell cycle	BioSystems: KEGG	0.003533	0.8656	0.01998	0.1215	2	124	CDK1,CDC45
Pathway	M7963	Cell cycle	MSigDB C2 BIOCARTA (v7.5.1)	0.003589	0.8793	0.01998	0.1215	2	125	CDK1,CDC45
Pathway	1269756	G2/M DNA replication checkpoint	BioSystems: REACTOME	0.003669	0.8989	0.01998	0.1215	1	5	CDK1
Pathway	1269802	Cyclin B2 mediated events	BioSystems: REACTOME	0.003669	0.8989	0.01998	0.1215	1	5	CDK1
Pathway	1309100	HDR through Homologous Recombination (HR) or Single Strand Annealing (SSA)	BioSystems: REACTOME	0.004052	0.9928	0.02158	0.1312	2	133	RAD51,RFC4
Pathway	1269840	Phosphorylation of Emi1	BioSystems: REACTOME	0.004402	1	0.02209	0.1343	1	6	CDK1
Pathway	M22052	Regulation of Splicing through Sam68	MSigDB C2 BIOCARTA (v7.5.1)	0.004402	1	0.02209	0.1343	1	6	CDK1
Pathway	1309099	Homology Directed Repair	BioSystems: REACTOME	0.004417	1	0.02209	0.1343	2	139	RAD51,RFC4
Pathway	1269816	Activation of NIMA Kinases NEK9, NEK6, NEK7	BioSystems: REACTOME	0.005133	1	0.02515	0.1529	1	7	CDK1
Pathway	M10154	Cdc25 activates the cdc2/cyclin B complex to induce the G2/M transition.	MSigDB C2 BIOCARTA (v7.5.1)	0.005865	1	0.02804	0.1705	1	8	CDK1
Pathway	1383076	Regulation of TP53 Activity	BioSystems: REACTOME	0.005952	1	0.02804	0.1705	2	162	RFC4,CDK1
Pathway	1309095	DNA Double-Strand Break Repair	BioSystems: REACTOME	0.006388	1	0.02953	0.1795	2	168	RAD51,RFC4
Pathway	M22031	cdc25 and chk1 Regulatory Pathway in response to DNA damage	MSigDB C2 BIOCARTA (v7.5.1)	0.006596	1	0.02993	0.182	1	9	CDK1
Pathway	M39464	Type III interferon signaling	MSigDB C2 BIOCARTA (v7.5.1)	0.007326	1	0.03095	0.1882	1	10	IFNLR1
Pathway	1269776	E2F-enabled inhibition of pre-replication complex formation	BioSystems: REACTOME	0.007326	1	0.03095	0.1882	1	10	CDK1
Pathway	1269504	MAPK3 (ERK1) activation	BioSystems: REACTOME	0.007326	1	0.03095	0.1882	1	10	CDK1
Pathway	1269814	MASTL Facilitates Mitotic Progression	BioSystems: REACTOME	0.007326	1	0.03095	0.1882	1	10	CDK1
Pathway	M13022	Sonic Hedgehog (SHH) Receptor Ptc1 Regulates cell cycle	MSigDB C2 BIOCARTA (v7.5.1)	0.008056	1	0.03133	0.1905	1	11	CDK1
Pathway	M10994	Activation of Src by Protein-tyrosine phosphatase alpha	MSigDB C2 BIOCARTA (v7.5.1)	0.008056	1	0.03133	0.1905	1	11	CDK1
Pathway	1269822	Condensation of Prometaphase Chromosomes	BioSystems: REACTOME	0.008056	1	0.03133	0.1905	1	11	CDK1
Pathway	1269807	Recruitment of NuMA to mitotic centrosomes	BioSystems: REACTOME	0.008056	1	0.03133	0.1905	1	11	CDK1
Pathway	M5731	AKAP95 role in mitosis and chromosome dynamics	MSigDB C2 BIOCARTA (v7.5.1)	0.008056	1	0.03133	0.1905	1	11	CDK1
Pathway	1269793	Establishment of Sister Chromatid Cohesion	BioSystems: REACTOME	0.008786	1	0.03261	0.1983	1	12	CDCA5
Pathway	1269785	Unwinding of DNA	BioSystems: REACTOME	0.008786	1	0.03261	0.1983	1	12	CDC45
Pathway	1269755	Chk1/Chk2(Cds1) mediated inactivation of Cyclin B:Cdk1 complex	BioSystems: REACTOME	0.008786	1	0.03261	0.1983	1	12	CDK1
Pathway	M18159	RB Tumor Suppressor/Checkpoint Signaling in response to DNA damage	MSigDB C2 BIOCARTA (v7.5.1)	0.009515	1	0.03428	0.2084	1	13	CDK1
Pathway	M39712	Homologous recombination	MSigDB C2 BIOCARTA (v7.5.1)	0.009515	1	0.03428	0.2084	1	13	RAD51
Pathway	1269786	Leading Strand Synthesis	BioSystems: REACTOME	0.01024	1	0.03438	0.209	1	14	RFC4
Pathway	1269787	Polymerase switching	BioSystems: REACTOME	0.01024	1	0.03438	0.209	1	14	RFC4
Pathway	M15347	Protein Kinase A at the Centrosome	MSigDB C2 BIOCARTA (v7.5.1)	0.01024	1	0.03438	0.209	1	14	CDK1
Pathway	1269861	Polymerase switching on the C-strand of the telomere	BioSystems: REACTOME	0.01024	1	0.03438	0.209	1	14	RFC4
Pathway	1269812	Golgi Cisternae Pericentriolar Stack Reorganization	BioSystems: REACTOME	0.01024	1	0.03438	0.209	1	14	CDK1
Pathway	1269795	Association of licensing factors with the pre-replicative complex	BioSystems: REACTOME	0.01097	1	0.03584	0.2179	1	15	CDT1
Pathway	1269819	Depolymerisation of the Nuclear Lamina	BioSystems: REACTOME	0.01097	1	0.03584	0.2179	1	15	CDK1
Pathway	M22011	Estrogen-responsive protein Efp controls cell cycle and breast tumors growth	MSigDB C2 BIOCARTA (v7.5.1)	0.0117	1	0.03722	0.2263	1	16	CDK1
Pathway	1270370	Translesion synthesis by REV1	BioSystems: REACTOME	0.0117	1	0.03722	0.2263	1	16	RFC4
Pathway	1269514	RHO GTPases activate CIT	BioSystems: REACTOME	0.01243	1	0.03805	0.2314	1	17	KIF14
Pathway	1270372	Translesion synthesis by POLK	BioSystems: REACTOME	0.01243	1	0.03805	0.2314	1	17	RFC4
Pathway	1270373	Translesion synthesis by POLI	BioSystems: REACTOME	0.01243	1	0.03805	0.2314	1	17	RFC4
Pathway	M6682	CDK Regulation of DNA Replication	MSigDB C2 BIOCARTA (v7.5.1)	0.01315	1	0.03978	0.2419	1	18	CDT1
Pathway	1270371	Translesion Synthesis by POLH	BioSystems: REACTOME	0.01388	1	0.04048	0.2461	1	19	RFC4
Pathway	1269843	Phosphorylation of the APC/C	BioSystems: REACTOME	0.01388	1	0.04048	0.2461	1	19	CDK1
Pathway	1383073	TP53 Regulates Transcription of Genes Involved in G2 Cell Cycle Arrest	BioSystems: REACTOME	0.01388	1	0.04048	0.2461	1	19	CDK1
Pathway	1269788	Lagging Strand Synthesis	BioSystems: REACTOME	0.0146	1	0.04113	0.2501	1	20	RFC4
Pathway	M10628	ATM Signaling Pathway	MSigDB C2 BIOCARTA (v7.5.1)	0.0146	1	0.04113	0.2501	1	20	RAD51
Pathway	M16966	Stathmin and breast cancer resistance to antimicrotubule agents	MSigDB C2 BIOCARTA (v7.5.1)	0.0146	1	0.04113	0.2501	1	20	CDK1
Pathway	M13883	How Progesterone Initiates the Oocyte Maturation	MSigDB C2 BIOCARTA (v7.5.1)	0.01533	1	0.0422	0.2566	1	21	CDK1
Pathway	1270366	PCNA-Dependent Long Patch Base Excision Repair	BioSystems: REACTOME	0.01533	1	0.0422	0.2566	1	21	RFC4
Pathway	M9703	Role of BRCA1, BRCA2 and ATR in Cancer Susceptibility	MSigDB C2 BIOCARTA (v7.5.1)	0.01605	1	0.04238	0.2577	1	22	RAD51
Pathway	1269800	Cyclin A/B1 associated events during G2/M transition	BioSystems: REACTOME	0.01605	1	0.04238	0.2577	1	22	CDK1
Pathway	M13515	Mismatch repair	MSigDB C2 BIOCARTA (v7.5.1)	0.01678	1	0.04238	0.2577	1	23	RFC4
Pathway	M39668	DNA mismatch repair	MSigDB C2 BIOCARTA (v7.5.1)	0.01678	1	0.04238	0.2577	1	23	RFC4
Pathway	M17770	Cyclins and Cell Cycle Regulation	MSigDB C2 BIOCARTA (v7.5.1)	0.01678	1	0.04238	0.2577	1	23	CDK1
Pathway	1269503	RAF-independent MAPK1/3 activation	BioSystems: REACTOME	0.01678	1	0.04238	0.2577	1	23	CDK1
Pathway	1269848	APC/C:Cdc20 mediated degradation of Cyclin B	BioSystems: REACTOME	0.01678	1	0.04238	0.2577	1	23	CDK1
Pathway	83045	Mismatch repair	BioSystems: KEGG	0.01678	1	0.04238	0.2577	1	23	RFC4
Pathway	1270364	Resolution of AP sites via the multiple-nucleotide patch replacement pathway	BioSystems: REACTOME	0.0175	1	0.04288	0.2607	1	24	RFC4
Pathway	1269859	Telomere C-strand (Lagging Strand) Synthesis	BioSystems: REACTOME	0.0175	1	0.04288	0.2607	1	24	RFC4
Pathway	M8560	Cell Cycle: G2/M Checkpoint	MSigDB C2 BIOCARTA (v7.5.1)	0.0175	1	0.04288	0.2607	1	24	CDK1
Pathway	1269765	G0 and Early G1	BioSystems: REACTOME	0.01823	1	0.04335	0.2636	1	25	CDK1
Pathway	138039	Retinoic acid receptors-mediated signaling	BioSystems: Pathway Interaction Database	0.01823	1	0.04335	0.2636	1	25	CDK1
Pathway	1309116	Gap-filling DNA repair synthesis and ligation in GG-NER	BioSystems: REACTOME	0.01823	1	0.04335	0.2636	1	25	RFC4
Pathway	M39547	PPAR-alpha pathway	MSigDB C2 BIOCARTA (v7.5.1)	0.01895	1	0.04421	0.2688	1	26	CDK1
Pathway	PW:0000662	mismatch repair pathway	Pathway Ontology	0.01895	1	0.04421	0.2688	1	26	RFC4
Pathway	1309107	Resolution of D-loop Structures through Synthesis-Dependent Strand Annealing (SDSA)	BioSystems: REACTOME	0.01967	1	0.04546	0.2764	1	27	RAD51
Pathway	M648	Cell Cycle: G1/S Check Point	MSigDB C2 BIOCARTA (v7.5.1)	0.02039	1	0.04608	0.2802	1	28	CDK1
Pathway	M11675	Homologous recombination	MSigDB C2 BIOCARTA (v7.5.1)	0.02039	1	0.04608	0.2802	1	28	RAD51
Pathway	1269810	M Phase	BioSystems: REACTOME	0.0205	1	0.04608	0.2802	2	309	CDK1,CDCA5
Pathway	1270324	Recycling pathway of L1	BioSystems: REACTOME	0.02111	1	0.04619	0.2808	1	29	KIF4A
Pathway	137959	BARD1 signaling events	BioSystems: Pathway Interaction Database	0.02111	1	0.04619	0.2808	1	29	RAD51
Pathway	M258	BARD1 signaling events	MSigDB C2 BIOCARTA (v7.5.1)	0.02111	1	0.04619	0.2808	1	29	RAD51
Pathway	1270350	DNA Repair	BioSystems: REACTOME	0.02151	1	0.04652	0.2828	2	317	RAD51,RFC4
Pathway	1270368	Recognition of DNA damage by PCNA-containing replication complex	BioSystems: REACTOME	0.02183	1	0.04652	0.2828	1	30	RFC4
Pathway	M207	Retinoic acid receptors-mediated signaling	MSigDB C2 BIOCARTA (v7.5.1)	0.02183	1	0.04652	0.2828	1	30	CDK1
Pathway	1269650	Generic Transcription Pathway	BioSystems: REACTOME	0.02253	1	0.04723	0.2872	3	874	RFC4,CDK1,ZNF71
Pathway	1269857	Extension of Telomeres	BioSystems: REACTOME	0.02255	1	0.04723	0.2872	1	31	RFC4
Pathway	M39497	Gastric cancer network 2	MSigDB C2 BIOCARTA (v7.5.1)	0.02399	1	0.04982	0.3029	1	33	RFC4

## Sheet: RRR NATs Down
Category	ID	Name	Source	p-value	q-value Bonferroni	q-value FDR B&H	q-value FDR B&Y	Hit Count in Query List	Hit Count in Genome	Hit in Query List
Pathway	M984	Toll-Like Receptor Pathway	MSigDB C2 BIOCARTA (v7.5.1)	3.048e-07	0.0001646	7.785e-05	0.0005348	3	25	MAP3K7,JUN,IKBKB
Pathway	M12095	Signal transduction through IL1R	MSigDB C2 BIOCARTA (v7.5.1)	5.947e-07	0.0003212	7.785e-05	0.0005348	3	31	MAP3K7,JUN,IKBKB
Pathway	M39909	Host-pathogen interaction of human coronaviruses - interferon induction	MSigDB C2 BIOCARTA (v7.5.1)	7.215e-07	0.0003896	7.785e-05	0.0005348	3	33	MAP3K7,JUN,IKBKB
Pathway	M110	IL1-mediated signaling events	MSigDB C2 BIOCARTA (v7.5.1)	7.911e-07	0.0004272	7.785e-05	0.0005348	3	34	MAP3K7,JUN,IKBKB
Pathway	M39803	Signal transduction through IL1R	MSigDB C2 BIOCARTA (v7.5.1)	8.65e-07	0.0004671	7.785e-05	0.0005348	3	35	MAP3K7,JUN,IKBKB
Pathway	137944	IL1-mediated signaling events	BioSystems: Pathway Interaction Database	8.65e-07	0.0004671	7.785e-05	0.0005348	3	35	MAP3K7,JUN,IKBKB
Pathway	M39452	TNF-related weak inducer of apoptosis (TWEAK) signaling pathway	MSigDB C2 BIOCARTA (v7.5.1)	1.514e-06	0.0008177	0.0001068	0.0007338	3	42	MAP3K7,JUN,IKBKB
Pathway	122191	NOD-like receptor signaling pathway	BioSystems: KEGG	1.582e-06	0.0008545	0.0001068	0.0007338	4	170	MAP3K7,RNASEL,JUN,IKBKB
Pathway	377873	Herpes simplex infection	BioSystems: KEGG	2.218e-06	0.001198	0.0001331	0.0009141	4	185	MAP3K7,RNASEL,JUN,IKBKB
Pathway	P00054	Toll receptor signaling pathway	PantherDB	2.58e-06	0.001393	0.0001393	0.000957	3	50	MAP3K7,JUN,IKBKB
Pathway	M39667	RANKL/RANK signaling pathway	MSigDB C2 BIOCARTA (v7.5.1)	3.448e-06	0.001862	0.0001693	0.001163	3	55	MAP3K7,JUN,IKBKB
Pathway	M39346	IL-1 signaling pathway	MSigDB C2 BIOCARTA (v7.5.1)	3.844e-06	0.002076	0.000173	0.001188	3	57	MAP3K7,JUN,IKBKB
Pathway	M39429	T-cell antigen receptor (TCR) pathway during Staphylococcus aureus infection	MSigDB C2 BIOCARTA (v7.5.1)	4.961e-06	0.002679	0.0001967	0.001351	3	62	MAP3K7,JUN,IKBKB
Pathway	M10	BCR signaling pathway	MSigDB C2 BIOCARTA (v7.5.1)	5.208e-06	0.002812	0.0001967	0.001351	3	63	MAP3K7,JUN,IKBKB
Pathway	1269211	MAP kinase activation in TLR cascade	BioSystems: REACTOME	5.463e-06	0.00295	0.0001967	0.001351	3	64	MAP3K7,JUN,IKBKB
Pathway	138058	BCR signaling pathway	BioSystems: Pathway Interaction Database	5.996e-06	0.003238	0.0002024	0.00139	3	66	MAP3K7,JUN,IKBKB
Pathway	M39494	Nod-like receptor (NLR) signaling pathway	MSigDB C2 BIOCARTA (v7.5.1)	1.086e-05	0.005866	0.0003055	0.002099	2	9	MAP3K7,IKBKB
Pathway	M13863	MAPKinase Signaling Pathway	MSigDB C2 BIOCARTA (v7.5.1)	1.113e-05	0.006012	0.0003055	0.002099	3	81	MAP3K7,JUN,IKBKB
Pathway	1269226	Toll Like Receptor 5 (TLR5) Cascade	BioSystems: REACTOME	1.242e-05	0.006709	0.0003055	0.002099	3	84	MAP3K7,JUN,IKBKB
Pathway	1269206	Toll Like Receptor 10 (TLR10) Cascade	BioSystems: REACTOME	1.242e-05	0.006709	0.0003055	0.002099	3	84	MAP3K7,JUN,IKBKB
Pathway	1269207	MyD88 cascade initiated on plasma membrane	BioSystems: REACTOME	1.242e-05	0.006709	0.0003055	0.002099	3	84	MAP3K7,JUN,IKBKB
Pathway	1269229	TRAF6 mediated induction of NFkB and MAP kinases upon TLR7/8 or 9 activation	BioSystems: REACTOME	1.581e-05	0.008537	0.0003055	0.002099	3	91	MAP3K7,JUN,IKBKB
Pathway	M39725	T-cell receptor (TCR) signaling pathway	MSigDB C2 BIOCARTA (v7.5.1)	1.581e-05	0.008537	0.0003055	0.002099	3	91	MAP3K7,JUN,IKBKB
Pathway	1474301	IL-17 signaling pathway	BioSystems: KEGG	1.688e-05	0.009114	0.0003055	0.002099	3	93	MAP3K7,JUN,IKBKB
Pathway	1269227	Toll Like Receptor 7/8 (TLR7/8) Cascade	BioSystems: REACTOME	1.688e-05	0.009114	0.0003055	0.002099	3	93	MAP3K7,JUN,IKBKB
Pathway	1269228	MyD88 dependent cascade initiated on endosome	BioSystems: REACTOME	1.688e-05	0.009114	0.0003055	0.002099	3	93	MAP3K7,JUN,IKBKB
Pathway	M39662	TNF-alpha signaling pathway	MSigDB C2 BIOCARTA (v7.5.1)	1.743e-05	0.009412	0.0003055	0.002099	3	94	MAP3K7,JUN,IKBKB
Pathway	1269237	MyD88:Mal cascade initiated on plasma membrane	BioSystems: REACTOME	1.799e-05	0.009716	0.0003055	0.002099	3	95	MAP3K7,JUN,IKBKB
Pathway	1269238	Toll Like Receptor 2 (TLR2) Cascade	BioSystems: REACTOME	1.799e-05	0.009716	0.0003055	0.002099	3	95	MAP3K7,JUN,IKBKB
Pathway	1269239	Toll Like Receptor TLR1:TLR2 Cascade	BioSystems: REACTOME	1.799e-05	0.009716	0.0003055	0.002099	3	95	MAP3K7,JUN,IKBKB
Pathway	1269240	Toll Like Receptor TLR6:TLR2 Cascade	BioSystems: REACTOME	1.799e-05	0.009716	0.0003055	0.002099	3	95	MAP3K7,JUN,IKBKB
Pathway	1269233	Toll Like Receptor 9 (TLR9) Cascade	BioSystems: REACTOME	1.916e-05	0.01034	0.0003055	0.002099	3	97	MAP3K7,JUN,IKBKB
Pathway	M39323	B cell receptor signaling pathway	MSigDB C2 BIOCARTA (v7.5.1)	1.976e-05	0.01067	0.0003055	0.002099	3	98	MAP3K7,JUN,IKBKB
Pathway	1269220	MyD88-independent TLR3/TLR4 cascade	BioSystems: REACTOME	2.037e-05	0.011	0.0003055	0.002099	3	99	MAP3K7,JUN,IKBKB
Pathway	1269221	TRIF-mediated TLR3/TLR4 signaling	BioSystems: REACTOME	2.037e-05	0.011	0.0003055	0.002099	3	99	MAP3K7,JUN,IKBKB
Pathway	1269219	Toll Like Receptor 3 (TLR3) Cascade	BioSystems: REACTOME	2.037e-05	0.011	0.0003055	0.002099	3	99	MAP3K7,JUN,IKBKB
Pathway	M3261	Toll-like receptor signaling pathway	MSigDB C2 BIOCARTA (v7.5.1)	2.228e-05	0.01203	0.000311	0.002137	3	102	MAP3K7,JUN,IKBKB
Pathway	83080	T cell receptor signaling pathway	BioSystems: KEGG	2.294e-05	0.01239	0.000311	0.002137	3	103	MAP3K7,JUN,IKBKB
Pathway	138066	JNK signaling in the CD4+ TCR pathway	BioSystems: Pathway Interaction Database	2.351e-05	0.0127	0.000311	0.002137	2	13	MAP3K7,JUN
Pathway	83076	Toll-like receptor signaling pathway	BioSystems: KEGG	2.361e-05	0.01275	0.000311	0.002137	3	104	MAP3K7,JUN,IKBKB
Pathway	M39434	Toll-like receptor signaling pathway	MSigDB C2 BIOCARTA (v7.5.1)	2.361e-05	0.01275	0.000311	0.002137	3	104	MAP3K7,JUN,IKBKB
Pathway	812256	TNF signaling pathway	BioSystems: KEGG	2.644e-05	0.01428	0.0003321	0.002281	3	108	MAP3K7,JUN,IKBKB
Pathway	M9904	T cell receptor signaling pathway	MSigDB C2 BIOCARTA (v7.5.1)	2.644e-05	0.01428	0.0003321	0.002281	3	108	MAP3K7,JUN,IKBKB
Pathway	M190	JNK signaling in the CD4+ TCR pathway	MSigDB C2 BIOCARTA (v7.5.1)	2.742e-05	0.01481	0.0003365	0.002312	2	14	MAP3K7,JUN
Pathway	1269236	Activated TLR4 signalling	BioSystems: REACTOME	3.192e-05	0.01724	0.000383	0.002631	3	115	MAP3K7,JUN,IKBKB
Pathway	M42567	Quercetin and Nf-kB / AP-1 induced apoptosis	MSigDB C2 BIOCARTA (v7.5.1)	3.614e-05	0.01951	0.0004152	0.002852	2	16	JUN,IKBKB
Pathway	M39846	Pathways of nucleic acid metabolism and innate immune sensing	MSigDB C2 BIOCARTA (v7.5.1)	3.614e-05	0.01951	0.0004152	0.002852	2	16	RNASEL,CGAS
Pathway	1269234	Toll Like Receptor 4 (TLR4) Cascade	BioSystems: REACTOME	4.195e-05	0.02265	0.000472	0.003242	3	126	MAP3K7,JUN,IKBKB
Pathway	M2064	The 4-1BB-dependent immune response	MSigDB C2 BIOCARTA (v7.5.1)	4.605e-05	0.02487	0.0004974	0.003417	2	18	JUN,IKBKB
Pathway	193147	Osteoclast differentiation	BioSystems: KEGG	4.606e-05	0.02487	0.0004974	0.003417	3	130	MAP3K7,JUN,IKBKB
Pathway	M42547	Measles virus infection	MSigDB C2 BIOCARTA (v7.5.1)	5.505e-05	0.02973	0.0005829	0.004004	3	138	MAP3K7,JUN,IKBKB
Pathway	1474302	Fluid shear stress and atherosclerosis	BioSystems: KEGG	5.995e-05	0.03237	0.0006225	0.004276	3	142	MAP3K7,JUN,IKBKB
Pathway	M15285	NF-kB Signaling Pathway	MSigDB C2 BIOCARTA (v7.5.1)	6.315e-05	0.0341	0.0006434	0.00442	2	21	MAP3K7,IKBKB
Pathway	M40061	STING pathway in Kawasaki-like disease and COVID-19	MSigDB C2 BIOCARTA (v7.5.1)	6.944e-05	0.0375	0.0006944	0.00477	2	22	CGAS,IKBKB
Pathway	1269204	Toll-Like Receptors Cascades	BioSystems: REACTOME	7.487e-05	0.04043	0.0007107	0.004882	3	153	MAP3K7,JUN,IKBKB
Pathway	M2821	NFkB activation by Nontypeable Hemophilus influenzae	MSigDB C2 BIOCARTA (v7.5.1)	7.603e-05	0.04106	0.0007107	0.004882	2	23	MAP3K7,IKBKB
Pathway	M39672	Estrogen signaling pathway	MSigDB C2 BIOCARTA (v7.5.1)	7.603e-05	0.04106	0.0007107	0.004882	2	23	JUN,IKBKB
Pathway	M39801	Hepatitis B infection	MSigDB C2 BIOCARTA (v7.5.1)	7.634e-05	0.04122	0.0007107	0.004882	3	154	MAP3K7,JUN,IKBKB
Pathway	M9670	TNF/Stress Related Signaling	MSigDB C2 BIOCARTA (v7.5.1)	8.292e-05	0.04478	0.0007463	0.005127	2	24	JUN,IKBKB
Pathway	M39410	Ebstein-Barr virus LMP1 signaling	MSigDB C2 BIOCARTA (v7.5.1)	8.292e-05	0.04478	0.0007463	0.005127	2	24	MAP3K7,IKBKB
Pathway	M39482	Insulin signaling	MSigDB C2 BIOCARTA (v7.5.1)	8.713e-05	0.04705	0.0007713	0.005299	3	161	MAP3K7,JUN,IKBKB
Pathway	1309092	TNFR1-induced NFkappaB signaling pathway	BioSystems: REACTOME	9.759e-05	0.0527	0.0008499	0.005839	2	26	MAP3K7,IKBKB
Pathway	217173	Influenza A	BioSystems: KEGG	0.0001079	0.05826	0.0009247	0.006353	3	173	RNASEL,JUN,IKBKB
Pathway	M3618	TNFR1 Signaling Pathway	MSigDB C2 BIOCARTA (v7.5.1)	0.0001218	0.06577	0.001012	0.006951	2	29	MAP3K7,JUN
Pathway	1269210	TAK1 activates NFkB by phosphorylation and activation of IKKs complex	BioSystems: REACTOME	0.0001218	0.06577	0.001012	0.006951	2	29	MAP3K7,IKBKB
Pathway	M9503	FAS signaling pathway ( CD95 )	MSigDB C2 BIOCARTA (v7.5.1)	0.0001305	0.07045	0.001051	0.007223	2	30	MAP3K7,JUN
Pathway	M39561	TLR4 signaling and tolerance	MSigDB C2 BIOCARTA (v7.5.1)	0.0001305	0.07045	0.001051	0.007223	2	30	MAP3K7,IKBKB
Pathway	M39560	IL-17 signaling pathway	MSigDB C2 BIOCARTA (v7.5.1)	0.0001487	0.08028	0.001163	0.007993	2	32	MAP3K7,IKBKB
Pathway	1269252	NOD1/2 Signaling Pathway	BioSystems: REACTOME	0.0001487	0.08028	0.001163	0.007993	2	32	MAP3K7,IKBKB
Pathway	SMP00320	Intracellular Signalling Through Adenosine Receptor A2a and Adenosine	SMPDB	0.0001582	0.08543	0.00122	0.008384	2	33	JUN,IKBKB
Pathway	SMP00321	Intracellular Signalling Through Adenosine Receptor A2b and Adenosine	SMPDB	0.0001681	0.09075	0.001262	0.008671	2	34	JUN,IKBKB
Pathway	585562	Epstein-Barr virus infection	BioSystems: KEGG	0.0001683	0.09088	0.001262	0.008671	3	201	MAP3K7,JUN,IKBKB
Pathway	1269646	TNF signaling	BioSystems: REACTOME	0.0002698	0.1457	0.001996	0.01371	2	43	MAP3K7,IKBKB
Pathway	M39673	Fas ligand pathway and stress induction of heat shock proteins	MSigDB C2 BIOCARTA (v7.5.1)	0.0002825	0.1526	0.002034	0.01398	2	44	MAP3K7,JUN
Pathway	138053	TNF receptor signaling pathway	BioSystems: Pathway Interaction Database	0.0002825	0.1526	0.002034	0.01398	2	44	MAP3K7,IKBKB
Pathway	M19118	Keratinocyte Differentiation	MSigDB C2 BIOCARTA (v7.5.1)	0.0003089	0.1668	0.002085	0.01433	2	46	JUN,IKBKB
Pathway	M70	Presenilin action in Notch and Wnt signaling	MSigDB C2 BIOCARTA (v7.5.1)	0.0003089	0.1668	0.002085	0.01433	2	46	MAP3K7,JUN
Pathway	1269320	Interleukin-1 signaling	BioSystems: REACTOME	0.0003089	0.1668	0.002085	0.01433	2	46	MAP3K7,IKBKB
Pathway	137914	Presenilin action in Notch and Wnt signaling	BioSystems: Pathway Interaction Database	0.0003089	0.1668	0.002085	0.01433	2	46	MAP3K7,JUN
Pathway	M128	TNF receptor signaling pathway	MSigDB C2 BIOCARTA (v7.5.1)	0.0003089	0.1668	0.002085	0.01433	2	46	MAP3K7,IKBKB
Pathway	M39597	MAPK signaling pathway	MSigDB C2 BIOCARTA (v7.5.1)	0.0003166	0.171	0.002111	0.0145	3	249	MAP3K7,JUN,IKBKB
Pathway	1269251	Nucleotide-binding domain, leucine rich repeat containing receptor (NLR) signaling pathways	BioSystems: REACTOME	0.0003365	0.1817	0.00221	0.01518	2	48	MAP3K7,IKBKB
Pathway	83048	MAPK signaling pathway	BioSystems: KEGG	0.0003396	0.1834	0.00221	0.01518	3	255	MAP3K7,JUN,IKBKB
Pathway	M39543	Interleukin-1 (IL-1) structural pathway	MSigDB C2 BIOCARTA (v7.5.1)	0.0003652	0.1972	0.00232	0.01594	2	50	MAP3K7,IKBKB
Pathway	1269644	Death Receptor Signalling	BioSystems: REACTOME	0.0003652	0.1972	0.00232	0.01594	2	50	MAP3K7,IKBKB
Pathway	M10792	MAPK signaling pathway	MSigDB C2 BIOCARTA (v7.5.1)	0.0003888	0.2099	0.002441	0.01677	3	267	MAP3K7,JUN,IKBKB
Pathway	M39818	IL-18 signaling pathway	MSigDB C2 BIOCARTA (v7.5.1)	0.0004423	0.2388	0.002745	0.01886	3	279	MAP3K7,JUN,IKBKB
Pathway	137916	Regulation of retinoblastoma protein	BioSystems: Pathway Interaction Database	0.0004583	0.2475	0.002813	0.01932	2	56	TAF1,JUN
Pathway	M39685	Cardiac hypertrophic response	MSigDB C2 BIOCARTA (v7.5.1)	0.0004749	0.2564	0.002881	0.01979	2	57	MAP3K7,IKBKB
Pathway	P00010	B cell activation	PantherDB	0.0004917	0.2655	0.00295	0.02027	2	58	JUN,IKBKB
Pathway	138050	Fc-epsilon receptor I signaling in mast cells	BioSystems: Pathway Interaction Database	0.0005088	0.2747	0.003019	0.02074	2	59	JUN,IKBKB
Pathway	M7	Fc-epsilon receptor I signaling in mast cells	MSigDB C2 BIOCARTA (v7.5.1)	0.0005262	0.2841	0.003088	0.02122	2	60	JUN,IKBKB
Pathway	M39583	Novel intracellular components of RIG-I-like receptor (RLR) pathway	MSigDB C2 BIOCARTA (v7.5.1)	0.0005439	0.2937	0.003158	0.02169	2	61	MAP3K7,IKBKB
Pathway	M15569	NOD-like receptor signaling pathway	MSigDB C2 BIOCARTA (v7.5.1)	0.0005618	0.3034	0.003227	0.02217	2	62	MAP3K7,IKBKB
Pathway	M39354	miRNAs involvement in the immune response in sepsis	MSigDB C2 BIOCARTA (v7.5.1)	0.0005801	0.3132	0.003263	0.02241	2	63	MAP3K7,IKBKB
Pathway	125137	Cytosolic DNA-sensing pathway	BioSystems: KEGG	0.0005801	0.3132	0.003263	0.02241	2	63	CGAS,IKBKB
Pathway	M279	Regulation of retinoblastoma protein	MSigDB C2 BIOCARTA (v7.5.1)	0.0006174	0.3334	0.003437	0.02361	2	65	TAF1,JUN
Pathway	M39420	AGE/RAGE pathway	MSigDB C2 BIOCARTA (v7.5.1)	0.0006365	0.3437	0.003507	0.02409	2	66	JUN,IKBKB
Pathway	83102	Epithelial cell signaling in Helicobacter pylori infection	BioSystems: KEGG	0.0006756	0.3648	0.003577	0.02457	2	68	JUN,IKBKB
Pathway	1269186	Activation of NF-kappaB in B cells	BioSystems: REACTOME	0.0006756	0.3648	0.003577	0.02457	2	68	MAP3K7,IKBKB
Pathway	M16848	Epithelial cell signaling in Helicobacter pylori infection	MSigDB C2 BIOCARTA (v7.5.1)	0.0006756	0.3648	0.003577	0.02457	2	68	JUN,IKBKB
Pathway	1269268	Cytosolic sensors of pathogen-associated DNA	BioSystems: REACTOME	0.0006756	0.3648	0.003577	0.02457	2	68	CGAS,IKBKB
Pathway	117292	RIG-I-like receptor signaling pathway	BioSystems: KEGG	0.0007158	0.3865	0.003751	0.02577	2	70	MAP3K7,IKBKB
Pathway	M15913	RIG-I-like receptor signaling pathway	MSigDB C2 BIOCARTA (v7.5.1)	0.0007363	0.3976	0.003751	0.02577	2	71	MAP3K7,IKBKB
Pathway	M39568	Non-genomic actions of 1,25 dihydroxyvitamin D3	MSigDB C2 BIOCARTA (v7.5.1)	0.0007363	0.3976	0.003751	0.02577	2	71	JUN,IKBKB
Pathway	83081	B cell receptor signaling pathway	BioSystems: KEGG	0.0007363	0.3976	0.003751	0.02577	2	71	JUN,IKBKB
Pathway	M3126	Leishmania infection	MSigDB C2 BIOCARTA (v7.5.1)	0.0007572	0.4089	0.003821	0.02625	2	72	MAP3K7,JUN
Pathway	144181	Leishmaniasis	BioSystems: KEGG	0.0007783	0.4203	0.003891	0.02673	2	73	MAP3K7,JUN
Pathway	M39837	Cytosolic DNA-sensing pathway	MSigDB C2 BIOCARTA (v7.5.1)	0.0007996	0.4318	0.003962	0.02721	2	74	CGAS,IKBKB
Pathway	M5436	B cell receptor signaling pathway	MSigDB C2 BIOCARTA (v7.5.1)	0.0008213	0.4435	0.004032	0.0277	2	75	JUN,IKBKB
Pathway	P00053	T cell activation	PantherDB	0.0008433	0.4554	0.004102	0.02818	2	76	JUN,IKBKB
Pathway	1269301	FCERI mediated NF-kB activation	BioSystems: REACTOME	0.001053	0.5689	0.005079	0.03489	2	85	MAP3K7,IKBKB
Pathway	1269298	Fc epsilon receptor (FCERI) signaling	BioSystems: REACTOME	0.001073	0.5794	0.005108	0.03509	3	378	MAP3K7,JUN,IKBKB
Pathway	M39654	Apoptosis	MSigDB C2 BIOCARTA (v7.5.1)	0.001078	0.5823	0.005108	0.03509	2	86	JUN,IKBKB
Pathway	M42580	T-cell activation SARS-CoV-2	MSigDB C2 BIOCARTA (v7.5.1)	0.001103	0.5958	0.005181	0.03559	2	87	JUN,IKBKB
Pathway	M39664	Apoptosis modulation and signaling	MSigDB C2 BIOCARTA (v7.5.1)	0.001206	0.6514	0.005615	0.03858	2	91	JUN,IKBKB
Pathway	1458885	Th1 and Th2 cell differentiation	BioSystems: KEGG	0.001233	0.6657	0.005689	0.03909	2	92	JUN,IKBKB
Pathway	634527	NF-kappa B signaling pathway	BioSystems: KEGG	0.001314	0.7094	0.006012	0.0413	2	95	MAP3K7,IKBKB
Pathway	1269304	CLEC7A (Dectin-1) signaling	BioSystems: REACTOME	0.001483	0.8009	0.006675	0.04585	2	101	MAP3K7,IKBKB
Pathway	1269176	Downstream TCR signaling	BioSystems: REACTOME	0.001483	0.8009	0.006675	0.04585	2	101	MAP3K7,IKBKB
Pathway	147809	Chagas disease (American trypanosomiasis)	BioSystems: KEGG	0.001512	0.8167	0.006694	0.04599	2	102	JUN,IKBKB
Pathway	P00006	Apoptosis signaling pathway	PantherDB	0.001512	0.8167	0.006694	0.04599	2	102	JUN,IKBKB
Pathway	M39731	lncRNA in canonical Wnt signaling and colorectal cancer	MSigDB C2 BIOCARTA (v7.5.1)	0.001542	0.8326	0.006769	0.0465	2	103	MAP3K7,JUN
Pathway	M39387	Wnt signaling pathway and pluripotency	MSigDB C2 BIOCARTA (v7.5.1)	0.001632	0.8813	0.007107	0.04883	2	106	MAP3K7,JUN
Pathway	1469482	Th17 cell differentiation	BioSystems: KEGG	0.001663	0.8978	0.007183	0.04934	2	107	JUN,IKBKB
Pathway	169642	Toxoplasmosis	BioSystems: KEGG	0.001852	1	0.007937	0.05453	2	113	MAP3K7,IKBKB
Pathway	M39492	DNA damage response (only ATM dependent)	MSigDB C2 BIOCARTA (v7.5.1)	0.001885	1	0.00795	0.05462	2	114	MAP3K7,JUN
Pathway	M39866	Gastrin signaling pathway	MSigDB C2 BIOCARTA (v7.5.1)	0.001885	1	0.00795	0.05462	2	114	JUN,IKBKB
Pathway	M39669	Wnt signaling	MSigDB C2 BIOCARTA (v7.5.1)	0.001984	1	0.008304	0.05705	2	117	MAP3K7,JUN
Pathway	101143	Neurotrophin signaling pathway	BioSystems: KEGG	0.002051	1	0.00852	0.05853	2	119	JUN,IKBKB
Pathway	1269172	TCR signaling	BioSystems: REACTOME	0.002154	1	0.008881	0.06101	2	122	MAP3K7,IKBKB
Pathway	M16763	Neurotrophin signaling pathway	MSigDB C2 BIOCARTA (v7.5.1)	0.002296	1	0.009393	0.06452	2	126	JUN,IKBKB
Pathway	173973	Hepatitis C	BioSystems: KEGG	0.002479	1	0.01006	0.06914	2	131	RNASEL,IKBKB
Pathway	M39432	TGF-beta signaling pathway	MSigDB C2 BIOCARTA (v7.5.1)	0.002554	1	0.01029	0.0707	2	133	MAP3K7,JUN
Pathway	83060	Apoptosis	BioSystems: KEGG	0.002746	1	0.01099	0.07547	2	138	JUN,IKBKB
Pathway	83061	Wnt signaling pathway	BioSystems: KEGG	0.002945	1	0.01168	0.08027	2	143	MAP3K7,JUN
Pathway	694606	Hepatitis B	BioSystems: KEGG	0.002986	1	0.01168	0.08027	2	144	JUN,IKBKB
Pathway	M39691	Brain-derived neurotrophic factor (BDNF) signaling pathway	MSigDB C2 BIOCARTA (v7.5.1)	0.002986	1	0.01168	0.08027	2	144	JUN,IKBKB
Pathway	1269303	C-type lectin receptors (CLRs)	BioSystems: REACTOME	0.003027	1	0.01176	0.08078	2	145	MAP3K7,IKBKB
Pathway	862188	Non-alcoholic fatty liver disease (NAFLD)	BioSystems: KEGG	0.003193	1	0.01232	0.0846	2	149	JUN,IKBKB
Pathway	M19428	Wnt signaling pathway	MSigDB C2 BIOCARTA (v7.5.1)	0.003278	1	0.01255	0.08623	2	151	MAP3K7,JUN
Pathway	M39806	Nonalcoholic fatty liver disease	MSigDB C2 BIOCARTA (v7.5.1)	0.003672	1	0.01396	0.09592	2	160	JUN,IKBKB
Pathway	1269168	IkBA variant leads to EDA-ID	BioSystems: REACTOME	0.004109	1	0.01541	0.1058	1	7	IKBKB
Pathway	M22039	TSP-1 Induced Apoptosis in Microvascular Endothelial Cell	MSigDB C2 BIOCARTA (v7.5.1)	0.004109	1	0.01541	0.1058	1	7	JUN
Pathway	1269203	Innate Immune System	BioSystems: REACTOME	0.004258	1	0.01586	0.1089	4	1302	MAP3K7,JUN,CGAS,IKBKB
Pathway	M39783	Canonical NF-kB pathway	MSigDB C2 BIOCARTA (v7.5.1)	0.004694	1	0.01724	0.1185	1	8	IKBKB
Pathway	1269166	IKBKG deficiency causes anhidrotic ectodermal dysplasia with immunodeficiency (EDA-ID) (via TLR)	BioSystems: REACTOME	0.004694	1	0.01724	0.1185	1	8	IKBKB
Pathway	P00031	Inflammation mediated by chemokine and cytokine signaling pathway	PantherDB	0.00519	1	0.01894	0.1301	2	191	JUN,IKBKB
Pathway	M39509	Supression of HMGB1 mediated inflammation by THBD	MSigDB C2 BIOCARTA (v7.5.1)	0.00528	1	0.01901	0.1306	1	9	IKBKB
Pathway	M39757	Altered glycosylation of MUC1 in tumor microenvironment	MSigDB C2 BIOCARTA (v7.5.1)	0.00528	1	0.01901	0.1306	1	9	IKBKB
Pathway	1269185	Downstream signaling events of B Cell Receptor (BCR)	BioSystems: REACTOME	0.005512	1	0.01971	0.1354	2	197	MAP3K7,IKBKB
Pathway	1269218	Activation of the AP-1 family of transcription factors	BioSystems: REACTOME	0.005865	1	0.0207	0.1422	1	10	JUN
Pathway	1269209	IRAK2 mediated activation of TAK1 complex	BioSystems: REACTOME	0.005865	1	0.0207	0.1422	1	10	MAP3K7
Pathway	1269230	IRAK1 recruits IKK complex upon TLR7/8 or 9 stimulation	BioSystems: REACTOME	0.00645	1	0.02247	0.1544	1	11	IKBKB
Pathway	1269208	IRAK1 recruits IKK complex	BioSystems: REACTOME	0.00645	1	0.02247	0.1544	1	11	IKBKB
Pathway	PW:0000233	tumor necrosis factor mediated signaling	Pathway Ontology	0.007034	1	0.02404	0.1652	1	12	IKBKB
Pathway	M39552	MAPK and NFkB signaling pathways inhibited by Yersinia YopJ	MSigDB C2 BIOCARTA (v7.5.1)	0.007034	1	0.02404	0.1652	1	12	IKBKB
Pathway	M15513	D4-GDI Signaling Pathway	MSigDB C2 BIOCARTA (v7.5.1)	0.007034	1	0.02404	0.1652	1	12	JUN
Pathway	M22007	The information-processing pathway at the IFN-beta enhancer	MSigDB C2 BIOCARTA (v7.5.1)	0.007618	1	0.02463	0.1692	1	13	JUN
Pathway	M39463	MFAP5-mediated ovarian cancer cell motility and invasiveness	MSigDB C2 BIOCARTA (v7.5.1)	0.007618	1	0.02463	0.1692	1	13	JUN
Pathway	PW:0000499	Nuclear Factor Kappa B signaling	Pathway Ontology	0.007618	1	0.02463	0.1692	1	13	IKBKB
Pathway	M39496	Estrogen receptor pathway	MSigDB C2 BIOCARTA (v7.5.1)	0.007618	1	0.02463	0.1692	1	13	JUN
Pathway	M18899	Repression of Pain Sensation by the Transcriptional Regulator DREAM	MSigDB C2 BIOCARTA (v7.5.1)	0.007618	1	0.02463	0.1692	1	13	JUN
Pathway	M39895	Neuroinflammation	MSigDB C2 BIOCARTA (v7.5.1)	0.007618	1	0.02463	0.1692	1	13	JUN
Pathway	M39871	Autosomal recessive osteopetrosis pathways	MSigDB C2 BIOCARTA (v7.5.1)	0.007618	1	0.02463	0.1692	1	13	IKBKB
Pathway	1269261	NF-kB activation through FADD/RIP-1 pathway mediated by caspase-8 and -10	BioSystems: REACTOME	0.007618	1	0.02463	0.1692	1	13	IKBKB
Pathway	M39603	Osteopontin signaling	MSigDB C2 BIOCARTA (v7.5.1)	0.007618	1	0.02463	0.1692	1	13	IKBKB
Pathway	1269183	Signaling by the B Cell Receptor (BCR)	BioSystems: REACTOME	0.007699	1	0.02475	0.17	2	234	MAP3K7,IKBKB
Pathway	1269310	Cytokine Signaling in Immune system	BioSystems: REACTOME	0.007862	1	0.02512	0.1726	3	760	MAP3K7,RNASEL,IKBKB
Pathway	137946	Atypical NF-kappaB pathway	BioSystems: Pathway Interaction Database	0.008202	1	0.02575	0.1769	1	14	IKBKB
Pathway	1269453	p75NTR recruits signalling complexes	BioSystems: REACTOME	0.008202	1	0.02575	0.1769	1	14	IKBKB
Pathway	1269454	NF-kB is activated and signals survival	BioSystems: REACTOME	0.008202	1	0.02575	0.1769	1	14	IKBKB
Pathway	M16697	CD40L Signaling Pathway	MSigDB C2 BIOCARTA (v7.5.1)	0.008786	1	0.02711	0.1862	1	15	IKBKB
Pathway	M10183	Acetylation and Deacetylation of RelA in The Nucleus	MSigDB C2 BIOCARTA (v7.5.1)	0.008786	1	0.02711	0.1862	1	15	IKBKB
Pathway	M13324	Hypoxia-Inducible Factor in the Cardiovascular System	MSigDB C2 BIOCARTA (v7.5.1)	0.008786	1	0.02711	0.1862	1	15	JUN
Pathway	373901	HTLV-I infection	BioSystems: KEGG	0.009158	1	0.02795	0.192	2	256	JUN,IKBKB
Pathway	1269231	IRAK2 mediated activation of TAK1 complex upon TLR7/8 or 9 stimulation	BioSystems: REACTOME	0.009369	1	0.02795	0.192	1	16	MAP3K7
Pathway	M4388	Cadmium induces DNA synthesis and proliferation in macrophages	MSigDB C2 BIOCARTA (v7.5.1)	0.009369	1	0.02795	0.192	1	16	JUN
Pathway	M39882	MAPK pathway in congenital thyroid cancer	MSigDB C2 BIOCARTA (v7.5.1)	0.009369	1	0.02795	0.192	1	16	JUN
Pathway	1269272	STING mediated induction of host immune responses	BioSystems: REACTOME	0.009369	1	0.02795	0.192	1	16	CGAS
Pathway	1309122	MAP3K8 (TPL2)-dependent MAPK1/3 activation	BioSystems: REACTOME	0.009369	1	0.02795	0.192	1	16	IKBKB
Pathway	1269225	TRAF6 mediated induction of TAK1 complex	BioSystems: REACTOME	0.009952	1	0.02874	0.1974	1	17	MAP3K7
Pathway	1269452	p75NTR signals via NF-kB	BioSystems: REACTOME	0.009952	1	0.02874	0.1974	1	17	IKBKB
Pathway	M26	Atypical NF-kappaB pathway	MSigDB C2 BIOCARTA (v7.5.1)	0.009952	1	0.02874	0.1974	1	17	IKBKB
Pathway	M14449	METS affect on Macrophage Differentiation	MSigDB C2 BIOCARTA (v7.5.1)	0.009952	1	0.02874	0.1974	1	17	JUN
Pathway	M10082	TNFR2 Signaling Pathway	MSigDB C2 BIOCARTA (v7.5.1)	0.009952	1	0.02874	0.1974	1	17	IKBKB
Pathway	M2349	Pertussis toxin-insensitive CCR5 Signaling in Macrophage	MSigDB C2 BIOCARTA (v7.5.1)	0.009952	1	0.02874	0.1974	1	17	JUN
Pathway	M39808	MFAP5 effect on permeability and motility of endothelial cells via cytoskeleton rearrangement	MSigDB C2 BIOCARTA (v7.5.1)	0.01054	1	0.0301	0.2068	1	18	JUN
Pathway	M7552	Role of EGF Receptor Transactivation by GPCRs in Cardiac Hypertrophy	MSigDB C2 BIOCARTA (v7.5.1)	0.01054	1	0.0301	0.2068	1	18	JUN
Pathway	1268854	Disease	BioSystems: REACTOME	0.01104	1	0.03047	0.2094	3	859	TAF1,JUN,IKBKB
Pathway	M12836	EPO Signaling Pathway	MSigDB C2 BIOCARTA (v7.5.1)	0.01112	1	0.03047	0.2094	1	19	JUN
Pathway	M9546	Chaperones modulate interferon Signaling Pathway	MSigDB C2 BIOCARTA (v7.5.1)	0.01112	1	0.03047	0.2094	1	19	IKBKB
Pathway	1269212	JNK (c-Jun kinases) phosphorylation and activation mediated by activated human TAK1	BioSystems: REACTOME	0.01112	1	0.03047	0.2094	1	19	MAP3K7
Pathway	M39478	MYD88 distinct input-output pathway	MSigDB C2 BIOCARTA (v7.5.1)	0.01112	1	0.03047	0.2094	1	19	JUN
Pathway	M3494	Thrombin signaling and protease-activated receptors	MSigDB C2 BIOCARTA (v7.5.1)	0.01112	1	0.03047	0.2094	1	19	MAP3K7
Pathway	M4319	IL12 and Stat4 Dependent Signaling Pathway in Th1 Development	MSigDB C2 BIOCARTA (v7.5.1)	0.01112	1	0.03047	0.2094	1	19	JUN
Pathway	M18933	TGF beta signaling pathway	MSigDB C2 BIOCARTA (v7.5.1)	0.01112	1	0.03047	0.2094	1	19	MAP3K7
Pathway	1269650	Generic Transcription Pathway	BioSystems: REACTOME	0.01158	1	0.03112	0.2138	3	874	TAF1,ZNF71,JUN
Pathway	M10628	ATM Signaling Pathway	MSigDB C2 BIOCARTA (v7.5.1)	0.0117	1	0.03112	0.2138	1	20	JUN
Pathway	1269213	activated TAK1 mediates p38 MAPK activation	BioSystems: REACTOME	0.0117	1	0.03112	0.2138	1	20	MAP3K7
Pathway	M7860	Nerve growth factor pathway (NGF)	MSigDB C2 BIOCARTA (v7.5.1)	0.0117	1	0.03112	0.2138	1	20	JUN
Pathway	M39624	BMP signaling in eyelid development	MSigDB C2 BIOCARTA (v7.5.1)	0.0117	1	0.03112	0.2138	1	20	JUN
Pathway	M14339	Oxidative Stress Induced Gene Expression Via Nrf2	MSigDB C2 BIOCARTA (v7.5.1)	0.0117	1	0.03112	0.2138	1	20	JUN
Pathway	M765	Insulin Signaling Pathway	MSigDB C2 BIOCARTA (v7.5.1)	0.01228	1	0.03188	0.219	1	21	JUN
Pathway	M2623	IGF-1 Signaling Pathway	MSigDB C2 BIOCARTA (v7.5.1)	0.01228	1	0.03188	0.219	1	21	JUN
Pathway	M5489	IL 6 signaling pathway	MSigDB C2 BIOCARTA (v7.5.1)	0.01228	1	0.03188	0.219	1	21	JUN
Pathway	M5202	Hypoxia and p53 in the Cardiovascular system	MSigDB C2 BIOCARTA (v7.5.1)	0.01228	1	0.03188	0.219	1	21	TAF1
Pathway	1269271	RIP-mediated NFkB activation via ZBP1	BioSystems: REACTOME	0.01228	1	0.03188	0.219	1	21	IKBKB
Pathway	PW:0000198	p38 MAPK signaling	Pathway Ontology	0.01286	1	0.03231	0.2219	1	22	MAP3K7
Pathway	M15258	AKT Signaling Pathway	MSigDB C2 BIOCARTA (v7.5.1)	0.01286	1	0.03231	0.2219	1	22	IKBKB
Pathway	M7747	IL 2 signaling pathway	MSigDB C2 BIOCARTA (v7.5.1)	0.01286	1	0.03231	0.2219	1	22	JUN
Pathway	M39773	Vitamin D in inflammatory diseases	MSigDB C2 BIOCARTA (v7.5.1)	0.01286	1	0.03231	0.2219	1	22	IKBKB
Pathway	M39658	Type II diabetes mellitus	MSigDB C2 BIOCARTA (v7.5.1)	0.01286	1	0.03231	0.2219	1	22	IKBKB
Pathway	M206	PDGFR-alpha signaling pathway	MSigDB C2 BIOCARTA (v7.5.1)	0.01286	1	0.03231	0.2219	1	22	JUN
Pathway	138049	PDGFR-alpha signaling pathway	BioSystems: Pathway Interaction Database	0.01286	1	0.03231	0.2219	1	22	JUN
Pathway	1457789	Deregulated CDK5 triggers multiple neurodegenerative pathways in Alzheimer's disease models	BioSystems: REACTOME	0.01344	1	0.0327	0.2247	1	23	JUN
Pathway	1457788	Neurodegenerative Diseases	BioSystems: REACTOME	0.01344	1	0.0327	0.2247	1	23	JUN
Pathway	M7897	Inhibition of Cellular Proliferation by Gleevec	MSigDB C2 BIOCARTA (v7.5.1)	0.01344	1	0.0327	0.2247	1	23	JUN
Pathway	M37	Canonical NF-kappaB pathway	MSigDB C2 BIOCARTA (v7.5.1)	0.01344	1	0.0327	0.2247	1	23	IKBKB
Pathway	138030	Canonical NF-kappaB pathway	BioSystems: Pathway Interaction Database	0.01344	1	0.0327	0.2247	1	23	IKBKB
Pathway	M39709	Photodynamic therapy-induced NFE2L2 (NRF2) survival signaling	MSigDB C2 BIOCARTA (v7.5.1)	0.01344	1	0.0327	0.2247	1	23	JUN
Pathway	M39843	Cancer immunotherapy by PD-1 blockade	MSigDB C2 BIOCARTA (v7.5.1)	0.01344	1	0.0327	0.2247	1	23	JUN
Pathway	M11520	TPO Signaling Pathway	MSigDB C2 BIOCARTA (v7.5.1)	0.01403	1	0.03279	0.2252	1	24	JUN
Pathway	1269223	IKK complex recruitment mediated by RIP1	BioSystems: REACTOME	0.01403	1	0.03279	0.2252	1	24	IKBKB
Pathway	M17200	Antigen binding to B cell receptors activates protein tyrosine kinases, such as the Src family, which ultimate activate MAP kinases.	MSigDB C2 BIOCARTA (v7.5.1)	0.01403	1	0.03279	0.2252	1	24	JUN
Pathway	M268	S1P2 pathway	MSigDB C2 BIOCARTA (v7.5.1)	0.01403	1	0.03279	0.2252	1	24	JUN
Pathway	M264	Endogenous TLR signaling	MSigDB C2 BIOCARTA (v7.5.1)	0.01403	1	0.03279	0.2252	1	24	IKBKB
Pathway	M16517	WNT Signaling Pathway	MSigDB C2 BIOCARTA (v7.5.1)	0.01403	1	0.03279	0.2252	1	24	MAP3K7
Pathway	1269156	Diseases of Immune System	BioSystems: REACTOME	0.01403	1	0.03279	0.2252	1	24	IKBKB
Pathway	1269157	Diseases associated with the TLR signaling cascade	BioSystems: REACTOME	0.01403	1	0.03279	0.2252	1	24	IKBKB
Pathway	138059	S1P2 pathway	BioSystems: Pathway Interaction Database	0.01403	1	0.03279	0.2252	1	24	JUN
Pathway	M12868	Pathways in cancer	MSigDB C2 BIOCARTA (v7.5.1)	0.01447	1	0.03339	0.2294	2	325	JUN,IKBKB
Pathway	M39576	Physiological and pathological hypertrophy of the heart	MSigDB C2 BIOCARTA (v7.5.1)	0.01461	1	0.03339	0.2294	1	25	JUN
Pathway	137920	TRAIL signaling pathway	BioSystems: Pathway Interaction Database	0.01461	1	0.03339	0.2294	1	25	IKBKB
Pathway	1269269	ZBP1(DAI) mediated induction of type I IFNs	BioSystems: REACTOME	0.01461	1	0.03339	0.2294	1	25	IKBKB
Pathway	1269263	TRAF6 mediated NF-kB activation	BioSystems: REACTOME	0.01461	1	0.03339	0.2294	1	25	IKBKB
Pathway	1269649	Gene Expression	BioSystems: REACTOME	0.01465	1	0.03339	0.2294	4	1834	SRRM2,TAF1,ZNF71,JUN
Pathway	M14512	Influence of Ras and Rho proteins on G1 to S Transition	MSigDB C2 BIOCARTA (v7.5.1)	0.01519	1	0.03417	0.2347	1	26	IKBKB
Pathway	M20	p38 MAPK signaling pathway	MSigDB C2 BIOCARTA (v7.5.1)	0.01519	1	0.03417	0.2347	1	26	MAP3K7
Pathway	138072	Nephrin/Neph1 signaling in the kidney podocyte	BioSystems: Pathway Interaction Database	0.01519	1	0.03417	0.2347	1	26	JUN
Pathway	M1909	EGF Signaling Pathway	MSigDB C2 BIOCARTA (v7.5.1)	0.01577	1	0.03489	0.2397	1	27	JUN
Pathway	M7739	Links between Pyk2 and Map Kinases	MSigDB C2 BIOCARTA (v7.5.1)	0.01577	1	0.03489	0.2397	1	27	JUN
Pathway	138052	Ephrin B reverse signaling	BioSystems: Pathway Interaction Database	0.01577	1	0.03489	0.2397	1	27	MAP3K7
Pathway	M14899	Angiotensin II mediated activation of JNK Pathway via Pyk2 dependent signaling	MSigDB C2 BIOCARTA (v7.5.1)	0.01577	1	0.03489	0.2397	1	27	JUN
Pathway	M2529	PDGF Signaling Pathway	MSigDB C2 BIOCARTA (v7.5.1)	0.01635	1	0.03545	0.2435	1	28	JUN
Pathway	137941	Calcium signaling in the CD4+ TCR pathway	BioSystems: Pathway Interaction Database	0.01635	1	0.03545	0.2435	1	28	JUN
Pathway	M79	TRAIL signaling pathway	MSigDB C2 BIOCARTA (v7.5.1)	0.01635	1	0.03545	0.2435	1	28	IKBKB
Pathway	137936	IL12 signaling mediated by STAT4	BioSystems: Pathway Interaction Database	0.01635	1	0.03545	0.2435	1	28	JUN
Pathway	M235	Calcium signaling in the CD4+ TCR pathway	MSigDB C2 BIOCARTA (v7.5.1)	0.01635	1	0.03545	0.2435	1	28	JUN
Pathway	137943	p38 MAPK signaling pathway	BioSystems: Pathway Interaction Database	0.01693	1	0.03641	0.2501	1	29	MAP3K7
Pathway	M39616	PDGFR-beta pathway	MSigDB C2 BIOCARTA (v7.5.1)	0.01693	1	0.03641	0.2501	1	29	JUN
Pathway	M9664	Signaling Pathway from G-Protein Families	MSigDB C2 BIOCARTA (v7.5.1)	0.0175	1	0.03692	0.2537	1	30	JUN
Pathway	169354	Noncanonical Wnt signaling pathway	BioSystems: Pathway Interaction Database	0.0175	1	0.03692	0.2537	1	30	MAP3K7
Pathway	1269532	Pre-NOTCH Transcription and Translation	BioSystems: REACTOME	0.0175	1	0.03692	0.2537	1	30	JUN
Pathway	M257	Ephrin B reverse signaling	MSigDB C2 BIOCARTA (v7.5.1)	0.0175	1	0.03692	0.2537	1	30	MAP3K7
Pathway	138061	CD40/CD40L signaling	BioSystems: Pathway Interaction Database	0.0175	1	0.03692	0.2537	1	30	JUN
Pathway	P00020	FAS signaling pathway	PantherDB	0.01808	1	0.03699	0.2541	1	31	JUN
Pathway	1440526	Antifolate resistance	BioSystems: KEGG	0.01808	1	0.03699	0.2541	1	31	IKBKB
Pathway	M63	Osteopontin-mediated events	MSigDB C2 BIOCARTA (v7.5.1)	0.01808	1	0.03699	0.2541	1	31	JUN
Pathway	1269214	MAPK targets/ Nuclear events mediated by MAP kinases	BioSystems: REACTOME	0.01808	1	0.03699	0.2541	1	31	JUN
Pathway	M193	Nephrin/Neph1 signaling in the kidney podocyte	MSigDB C2 BIOCARTA (v7.5.1)	0.01808	1	0.03699	0.2541	1	31	JUN
Pathway	M45	CD40/CD40L signaling	MSigDB C2 BIOCARTA (v7.5.1)	0.01808	1	0.03699	0.2541	1	31	JUN
Pathway	M39792	Cell migration and invasion through p75NTR	MSigDB C2 BIOCARTA (v7.5.1)	0.01808	1	0.03699	0.2541	1	31	JUN
Pathway	PW:0000313	c-Jun N-terminal kinases MAPK signaling	Pathway Ontology	0.01808	1	0.03699	0.2541	1	31	MAP3K7
Pathway	1269654	Transcriptional Regulation by TP53	BioSystems: REACTOME	0.01852	1	0.03719	0.2555	2	370	TAF1,JUN
Pathway	137960	Osteopontin-mediated events	BioSystems: Pathway Interaction Database	0.01866	1	0.03719	0.2555	1	32	JUN
Pathway	M40066	Mitochondrial immune response to SARS-CoV-2	MSigDB C2 BIOCARTA (v7.5.1)	0.01866	1	0.03719	0.2555	1	32	CGAS
Pathway	M42560	Antiviral and anti-inflammatory effects of Nrf2 on SARS-CoV-2 pathway	MSigDB C2 BIOCARTA (v7.5.1)	0.01866	1	0.03719	0.2555	1	32	IKBKB
Pathway	M290	IL12 signaling mediated by STAT4	MSigDB C2 BIOCARTA (v7.5.1)	0.01866	1	0.03719	0.2555	1	32	JUN
Pathway	M23	Noncanonical Wnt signaling pathway	MSigDB C2 BIOCARTA (v7.5.1)	0.01866	1	0.03719	0.2555	1	32	MAP3K7
Pathway	M39573	Toll-like receptor signaling related to MyD88	MSigDB C2 BIOCARTA (v7.5.1)	0.01866	1	0.03719	0.2555	1	32	IKBKB
Pathway	M9494	BCR Signaling Pathway	MSigDB C2 BIOCARTA (v7.5.1)	0.01924	1	0.03751	0.2577	1	33	JUN
Pathway	M19358	Signaling of Hepatocyte Growth Factor Receptor	MSigDB C2 BIOCARTA (v7.5.1)	0.01924	1	0.03751	0.2577	1	33	JUN
Pathway	M39594	MAPK cascade	MSigDB C2 BIOCARTA (v7.5.1)	0.01924	1	0.03751	0.2577	1	33	JUN
Pathway	M6220	Agrin in Postsynaptic Differentiation	MSigDB C2 BIOCARTA (v7.5.1)	0.01924	1	0.03751	0.2577	1	33	JUN
Pathway	1309094	Regulation of TNFR1 signaling	BioSystems: REACTOME	0.01924	1	0.03751	0.2577	1	33	IKBKB
Pathway	M39745	Resistin as a regulator of inflammation	MSigDB C2 BIOCARTA (v7.5.1)	0.01924	1	0.03751	0.2577	1	33	IKBKB
Pathway	M39383	Hepatocyte growth factor receptor signaling	MSigDB C2 BIOCARTA (v7.5.1)	0.01982	1	0.03808	0.2616	1	34	JUN
Pathway	169349	Validated transcriptional targets of AP1 family members Fra1 and Fra2	BioSystems: Pathway Interaction Database	0.01982	1	0.03808	0.2616	1	34	JUN
Pathway	M39659	p38 MAPK signaling pathway	MSigDB C2 BIOCARTA (v7.5.1)	0.01982	1	0.03808	0.2616	1	34	MAP3K7
Pathway	M3342	Integrin Signaling Pathway	MSigDB C2 BIOCARTA (v7.5.1)	0.01982	1	0.03808	0.2616	1	34	JUN
Pathway	137955	ErbB2/ErbB3 signaling events	BioSystems: Pathway Interaction Database	0.0204	1	0.03851	0.2645	1	35	JUN
Pathway	138081	FAS (CD95) signaling pathway	BioSystems: Pathway Interaction Database	0.0204	1	0.03851	0.2645	1	35	IKBKB
Pathway	138012	Signaling mediated by p38-alpha and p38-beta	BioSystems: Pathway Interaction Database	0.0204	1	0.03851	0.2645	1	35	JUN
Pathway	M39529	Photodynamic therapy-induced NF-kB survival signaling	MSigDB C2 BIOCARTA (v7.5.1)	0.0204	1	0.03851	0.2645	1	35	IKBKB
Pathway	M4864	Basal transcription factors	MSigDB C2 BIOCARTA (v7.5.1)	0.0204	1	0.03851	0.2645	1	35	TAF1
Pathway	83105	Pathways in cancer	BioSystems: KEGG	0.02095	1	0.03879	0.2664	2	395	JUN,IKBKB
Pathway	M39908	Host-pathogen interaction of human coronaviruses - MAPK signaling	MSigDB C2 BIOCARTA (v7.5.1)	0.02097	1	0.03879	0.2664	1	36	JUN
Pathway	M862	p38 MAPK Signaling Pathway	MSigDB C2 BIOCARTA (v7.5.1)	0.02097	1	0.03879	0.2664	1	36	MAP3K7
Pathway	137948	BMP receptor signaling	BioSystems: Pathway Interaction Database	0.02097	1	0.03879	0.2664	1	36	MAP3K7
Pathway	M22	GMCSF-mediated signaling events	MSigDB C2 BIOCARTA (v7.5.1)	0.02097	1	0.03879	0.2664	1	36	IKBKB
Pathway	P05918	p38 MAPK pathway	PantherDB	0.02097	1	0.03879	0.2664	1	36	MAP3K7
Pathway	M65	Validated transcriptional targets of AP1 family members Fra1 and Fra2	MSigDB C2 BIOCARTA (v7.5.1)	0.02155	1	0.03958	0.2719	1	37	JUN
Pathway	M17400	ALK in cardiac myocytes	MSigDB C2 BIOCARTA (v7.5.1)	0.02155	1	0.03958	0.2719	1	37	MAP3K7
Pathway	M94	FAS (CD95) signaling pathway	MSigDB C2 BIOCARTA (v7.5.1)	0.02213	1	0.04023	0.2764	1	38	IKBKB
Pathway	137915	Signaling events regulated by Ret tyrosine kinase	BioSystems: Pathway Interaction Database	0.02213	1	0.04023	0.2764	1	38	JUN
Pathway	M229	Signaling mediated by p38-alpha and p38-beta	MSigDB C2 BIOCARTA (v7.5.1)	0.02213	1	0.04023	0.2764	1	38	JUN
Pathway	M82	Signaling events regulated by Ret tyrosine kinase	MSigDB C2 BIOCARTA (v7.5.1)	0.0227	1	0.041	0.2817	1	39	JUN
Pathway	M1908	Fc Epsilon Receptor I Signaling in Mast Cells	MSigDB C2 BIOCARTA (v7.5.1)	0.0227	1	0.041	0.2817	1	39	JUN
Pathway	M39392	IL-5 signaling pathway	MSigDB C2 BIOCARTA (v7.5.1)	0.02328	1	0.04163	0.286	1	40	JUN
Pathway	M39433	ATM signaling pathway	MSigDB C2 BIOCARTA (v7.5.1)	0.02328	1	0.04163	0.286	1	40	JUN
Pathway	M39555	PDGF pathway	MSigDB C2 BIOCARTA (v7.5.1)	0.02328	1	0.04163	0.286	1	40	JUN
Pathway	169356	RhoA signaling pathway	BioSystems: Pathway Interaction Database	0.02386	1	0.04224	0.2901	1	41	JUN
Pathway	M39698	Nucleotide-binding oligomerization domain (NOD) pathway	MSigDB C2 BIOCARTA (v7.5.1)	0.02386	1	0.04224	0.2901	1	41	IKBKB
Pathway	M39798	Neural crest cell migration during development	MSigDB C2 BIOCARTA (v7.5.1)	0.02386	1	0.04224	0.2901	1	41	JUN
Pathway	M39536	IL-2 signaling pathway	MSigDB C2 BIOCARTA (v7.5.1)	0.02443	1	0.04297	0.2952	1	42	JUN
Pathway	M181	BMP receptor signaling	MSigDB C2 BIOCARTA (v7.5.1)	0.02443	1	0.04297	0.2952	1	42	MAP3K7
Pathway	137979	FOXA1 transcription factor network	BioSystems: Pathway Interaction Database	0.02501	1	0.04356	0.2992	1	43	JUN
Pathway	M39656	IL-6 signaling pathway	MSigDB C2 BIOCARTA (v7.5.1)	0.02501	1	0.04356	0.2992	1	43	MAP3K7
Pathway	137932	IL6-mediated signaling events	BioSystems: Pathway Interaction Database	0.02501	1	0.04356	0.2992	1	43	JUN
Pathway	M19784	T Cell Receptor Signaling Pathway	MSigDB C2 BIOCARTA (v7.5.1)	0.02558	1	0.04371	0.3003	1	44	JUN
Pathway	M39788	Neural crest cell migration in cancer	MSigDB C2 BIOCARTA (v7.5.1)	0.02558	1	0.04371	0.3003	1	44	JUN
Pathway	M285	FOXA1 transcription factor network	MSigDB C2 BIOCARTA (v7.5.1)	0.02558	1	0.04371	0.3003	1	44	JUN
Pathway	M175	ErbB2/ErbB3 signaling events	MSigDB C2 BIOCARTA (v7.5.1)	0.02558	1	0.04371	0.3003	1	44	JUN
Pathway	M39744	Fibrin complement receptor 3 signaling pathway	MSigDB C2 BIOCARTA (v7.5.1)	0.02558	1	0.04371	0.3003	1	44	IKBKB
Pathway	M39716	Interleukin-11 signaling pathway	MSigDB C2 BIOCARTA (v7.5.1)	0.02558	1	0.04371	0.3003	1	44	IKBKB
Pathway	83038	Basal transcription factors	BioSystems: KEGG	0.02616	1	0.04414	0.3032	1	45	TAF1
Pathway	M71	Integrin-linked kinase signaling	MSigDB C2 BIOCARTA (v7.5.1)	0.02616	1	0.04414	0.3032	1	45	JUN
Pathway	M60	Calcineurin-regulated NFAT-dependent transcription in lymphocytes	MSigDB C2 BIOCARTA (v7.5.1)	0.02616	1	0.04414	0.3032	1	45	JUN
Pathway	M12	RhoA signaling pathway	MSigDB C2 BIOCARTA (v7.5.1)	0.02616	1	0.04414	0.3032	1	45	JUN
Pathway	P00046	Oxidative stress response	PantherDB	0.02673	1	0.04441	0.3051	1	46	JUN
Pathway	83094	Type II diabetes mellitus	BioSystems: KEGG	0.02673	1	0.04441	0.3051	1	46	IKBKB
Pathway	137989	FGF signaling pathway	BioSystems: Pathway Interaction Database	0.0273	1	0.04441	0.3051	1	47	JUN
Pathway	1269680	RNA Polymerase II Promoter Escape	BioSystems: REACTOME	0.0273	1	0.04441	0.3051	1	47	TAF1
Pathway	1269677	RNA Polymerase II Transcription Pre-Initiation And Promoter Opening	BioSystems: REACTOME	0.0273	1	0.04441	0.3051	1	47	TAF1
Pathway	1269678	RNA Polymerase II Transcription Initiation And Promoter Clearance	BioSystems: REACTOME	0.0273	1	0.04441	0.3051	1	47	TAF1
Pathway	1269679	RNA Polymerase II Transcription Initiation	BioSystems: REACTOME	0.0273	1	0.04441	0.3051	1	47	TAF1
Pathway	M183	IL6-mediated signaling events	MSigDB C2 BIOCARTA (v7.5.1)	0.0273	1	0.04441	0.3051	1	47	JUN
Pathway	1269531	Pre-NOTCH Expression and Processing	BioSystems: REACTOME	0.0273	1	0.04441	0.3051	1	47	JUN
Pathway	M19708	Type II diabetes mellitus	MSigDB C2 BIOCARTA (v7.5.1)	0.0273	1	0.04441	0.3051	1	47	IKBKB
Pathway	1269071	HIV Transcription Initiation	BioSystems: REACTOME	0.0273	1	0.04441	0.3051	1	47	TAF1
Pathway	1269072	RNA Polymerase II HIV Promoter Escape	BioSystems: REACTOME	0.0273	1	0.04441	0.3051	1	47	TAF1
Pathway	137993	Calcineurin-regulated NFAT-dependent transcription in lymphocytes	BioSystems: Pathway Interaction Database	0.02788	1	0.0448	0.3078	1	48	JUN
Pathway	M39615	Aryl hydrocarbon receptor pathway	MSigDB C2 BIOCARTA (v7.5.1)	0.02788	1	0.0448	0.3078	1	48	JUN
Pathway	138036	FoxO family signaling	BioSystems: Pathway Interaction Database	0.02788	1	0.0448	0.3078	1	48	IKBKB
Pathway	138055	TCR signaling in naive CD8+ T cells	BioSystems: Pathway Interaction Database	0.02788	1	0.0448	0.3078	1	48	IKBKB
Pathway	M136	FoxO family signaling	MSigDB C2 BIOCARTA (v7.5.1)	0.02845	1	0.04532	0.3113	1	49	IKBKB
Pathway	546258	Cocaine addiction	BioSystems: KEGG	0.02845	1	0.04532	0.3113	1	49	JUN
Pathway	M39722	IL-3 signaling pathway	MSigDB C2 BIOCARTA (v7.5.1)	0.02845	1	0.04532	0.3113	1	49	JUN
Pathway	M39413	Hepatitis C and hepatocellular carcinoma	MSigDB C2 BIOCARTA (v7.5.1)	0.02902	1	0.04583	0.3148	1	50	JUN
Pathway	138018	Downstream signaling in naive CD8+ T cells	BioSystems: Pathway Interaction Database	0.02902	1	0.04583	0.3148	1	50	JUN
Pathway	138027	Regulation of Androgen receptor activity	BioSystems: Pathway Interaction Database	0.02902	1	0.04583	0.3148	1	50	JUN
Pathway	M39438	Photodynamic therapy-induced AP-1 survival signaling	MSigDB C2 BIOCARTA (v7.5.1)	0.0296	1	0.04646	0.3192	1	51	JUN
Pathway	138024	TGF-beta receptor signaling	BioSystems: Pathway Interaction Database	0.0296	1	0.04646	0.3192	1	51	MAP3K7
Pathway	M2404	Mechanism of Gene Regulation by Peroxisome Proliferators via PPARa(alpha)	MSigDB C2 BIOCARTA (v7.5.1)	0.03017	1	0.04695	0.3225	1	52	JUN
Pathway	137976	IL2-mediated signaling events	BioSystems: Pathway Interaction Database	0.03017	1	0.04695	0.3225	1	52	JUN
Pathway	M39782	Netrin-UNC5B signaling pathway	MSigDB C2 BIOCARTA (v7.5.1)	0.03017	1	0.04695	0.3225	1	52	JUN
Pathway	137958	Endothelins	BioSystems: Pathway Interaction Database	0.03074	1	0.0473	0.3249	1	53	JUN
Pathway	M88	TCR signaling in na&#xef;ve CD8+ T cells	MSigDB C2 BIOCARTA (v7.5.1)	0.03074	1	0.0473	0.3249	1	53	IKBKB
Pathway	M151	Regulation of Androgen receptor activity	MSigDB C2 BIOCARTA (v7.5.1)	0.03074	1	0.0473	0.3249	1	53	JUN
Pathway	M39721	Wnt signaling pathway	MSigDB C2 BIOCARTA (v7.5.1)	0.03074	1	0.0473	0.3249	1	53	MAP3K7
Pathway	169355	RAC1 signaling pathway	BioSystems: Pathway Interaction Database	0.03131	1	0.04737	0.3254	1	54	JUN
Pathway	169348	Signaling events mediated by focal adhesion kinase	BioSystems: Pathway Interaction Database	0.03131	1	0.04737	0.3254	1	54	JUN
Pathway	M39349	Copper homeostasis	MSigDB C2 BIOCARTA (v7.5.1)	0.03131	1	0.04737	0.3254	1	54	JUN
Pathway	M286	TGF-beta receptor signaling	MSigDB C2 BIOCARTA (v7.5.1)	0.03131	1	0.04737	0.3254	1	54	MAP3K7
Pathway	M278	RAC1 signaling pathway	MSigDB C2 BIOCARTA (v7.5.1)	0.03131	1	0.04737	0.3254	1	54	JUN
Pathway	M256	Validated transcriptional targets of TAp63 isoforms	MSigDB C2 BIOCARTA (v7.5.1)	0.03131	1	0.04737	0.3254	1	54	IKBKB
Pathway	83117	Acute myeloid leukemia	BioSystems: KEGG	0.03189	1	0.04743	0.3259	1	55	IKBKB
Pathway	M11844	Cytosolic DNA-sensing pathway	MSigDB C2 BIOCARTA (v7.5.1)	0.03189	1	0.04743	0.3259	1	55	IKBKB
Pathway	M276	FGF signaling pathway	MSigDB C2 BIOCARTA (v7.5.1)	0.03189	1	0.04743	0.3259	1	55	JUN
Pathway	M122	IL2-mediated signaling events	MSigDB C2 BIOCARTA (v7.5.1)	0.03189	1	0.04743	0.3259	1	55	JUN
Pathway	138006	ATF-2 transcription factor network	BioSystems: Pathway Interaction Database	0.03189	1	0.04743	0.3259	1	55	JUN
Pathway	M39720	IL-4 signaling pathway	MSigDB C2 BIOCARTA (v7.5.1)	0.03189	1	0.04743	0.3259	1	55	IKBKB
Pathway	M19888	Acute myeloid leukemia	MSigDB C2 BIOCARTA (v7.5.1)	0.03303	1	0.049	0.3366	1	57	IKBKB
Pathway	M39351	TGF-beta receptor signaling	MSigDB C2 BIOCARTA (v7.5.1)	0.0336	1	0.04971	0.3415	1	58	JUN

## Sheet: RRR NATs Up
Category	ID	Name	Source	p-value	q-value Bonferroni	q-value FDR B&H	q-value FDR B&Y	Hit Count in Query List	Hit Count in Genome	Hit in Query List
Pathway	377873	Herpes simplex infection	BioSystems: KEGG	6.451e-12	5.735e-09	5.735e-09	4.225e-08	11	185	IFNGR1,OAS1,IRF3,IRF7,CDK1,RNASEL,TAF5,IKBKB,MAP3K7,TBK1,IFNAR2
Pathway	1269741	Cell Cycle	BioSystems: REACTOME	2.101e-10	1.868e-07	9.339e-08	6.881e-07	15	622	SMC4,DKC1,MCM2,CDK1,SMC2,NUP107,SMC3,CDCA8,RBBP4,PLK4,CCNA2,PSMB3,RAD17,PSMB6,NCAPD2
Pathway	M39909	Host-pathogen interaction of human coronaviruses - interferon induction	MSigDB C2 BIOCARTA (v7.5.1)	6.2e-10	5.512e-07	1.837e-07	1.354e-06	6	33	OAS1,IRF3,IKBKB,MAP3K7,TBK1,IFNAR2
Pathway	122191	NOD-like receptor signaling pathway	BioSystems: KEGG	1.875e-09	1.667e-06	4.168e-07	3.071e-06	9	170	OAS1,IRF3,IRF7,RNASEL,IKBKB,MAP3K7,TRPM7,TBK1,IFNAR2
Pathway	1269763	Cell Cycle, Mitotic	BioSystems: REACTOME	2.619e-09	2.328e-06	4.657e-07	3.431e-06	13	515	SMC4,MCM2,CDK1,SMC2,NUP107,SMC3,CDCA8,RBBP4,PLK4,CCNA2,PSMB3,PSMB6,NCAPD2
Pathway	M39678	Retinoblastoma gene in cancer	MSigDB C2 BIOCARTA (v7.5.1)	8.329e-09	7.405e-06	1.234e-06	9.093e-06	7	88	CDK1,SMC2,SMC3,RBBP4,ANLN,PLK4,CCNA2
Pathway	1269822	Condensation of Prometaphase Chromosomes	BioSystems: REACTOME	2.545e-08	2.263e-05	3.233e-06	2.382e-05	4	11	SMC4,CDK1,SMC2,NCAPD2
Pathway	M39561	TLR4 signaling and tolerance	MSigDB C2 BIOCARTA (v7.5.1)	2.947e-08	2.62e-05	3.274e-06	2.413e-05	5	30	IRF3,IRF7,IKBKB,MAP3K7,TBK1
Pathway	M39859	Type I interferon induction and signaling during SARS-CoV-2 infection	MSigDB C2 BIOCARTA (v7.5.1)	3.505e-08	3.116e-05	3.462e-06	2.551e-05	5	31	OAS1,IRF3,IRF7,TBK1,IFNAR2
Pathway	1269820	Mitotic Prometaphase	BioSystems: REACTOME	4.23e-08	3.761e-05	3.761e-06	2.771e-05	7	111	SMC4,CDK1,SMC2,NUP107,SMC3,CDCA8,NCAPD2
Pathway	217173	Influenza A	BioSystems: KEGG	4.736e-08	4.21e-05	3.828e-06	2.82e-05	8	173	IFNGR1,OAS1,IRF3,IRF7,RNASEL,IKBKB,TBK1,IFNAR2
Pathway	1269312	Interferon alpha/beta signaling	BioSystems: REACTOME	6.184e-08	5.497e-05	4.581e-06	3.375e-05	6	69	OAS1,IRF3,IRF7,SAMHD1,RNASEL,IFNAR2
Pathway	173973	Hepatitis C	BioSystems: KEGG	1.329e-07	0.0001181	8.726e-06	6.429e-05	7	131	OAS1,IRF3,IRF7,RNASEL,IKBKB,TBK1,IFNAR2
Pathway	M39846	Pathways of nucleic acid metabolism and innate immune sensing	MSigDB C2 BIOCARTA (v7.5.1)	1.388e-07	0.0001234	8.726e-06	6.429e-05	4	16	OAS1,IRF3,SAMHD1,RNASEL
Pathway	213306	Measles	BioSystems: KEGG	1.552e-07	0.000138	8.726e-06	6.429e-05	7	134	IFNGR1,OAS1,IRF3,IRF7,MAP3K7,TBK1,IFNAR2
Pathway	1269311	Interferon Signaling	BioSystems: REACTOME	1.57e-07	0.0001396	8.726e-06	6.429e-05	8	202	IFNGR1,OAS1,IRF3,IRF7,SAMHD1,RNASEL,NUP107,IFNAR2
Pathway	M42547	Measles virus infection	MSigDB C2 BIOCARTA (v7.5.1)	1.899e-07	0.0001688	9.928e-06	7.315e-05	7	138	OAS1,IRF3,IRF7,IKBKB,MAP3K7,TBK1,IFNAR2
Pathway	1269810	M Phase	BioSystems: REACTOME	3.294e-07	0.0002929	1.627e-05	0.0001199	9	309	SMC4,CDK1,SMC2,NUP107,SMC3,CDCA8,PSMB3,PSMB6,NCAPD2
Pathway	M3261	Toll-like receptor signaling pathway	MSigDB C2 BIOCARTA (v7.5.1)	6.444e-07	0.0005728	3.015e-05	0.0002221	6	102	IRF3,IRF7,IKBKB,MAP3K7,TBK1,IFNAR2
Pathway	M39434	Toll-like receptor signaling pathway	MSigDB C2 BIOCARTA (v7.5.1)	7.228e-07	0.0006426	3.06e-05	0.0002255	6	104	IRF3,IRF7,IKBKB,MAP3K7,TBK1,IFNAR2
Pathway	83076	Toll-like receptor signaling pathway	BioSystems: KEGG	7.228e-07	0.0006426	3.06e-05	0.0002255	6	104	IRF3,IRF7,IKBKB,MAP3K7,TBK1,IFNAR2
Pathway	M39583	Novel intracellular components of RIG-I-like receptor (RLR) pathway	MSigDB C2 BIOCARTA (v7.5.1)	1.147e-06	0.001019	4.633e-05	0.0003414	5	61	IRF3,IRF7,IKBKB,MAP3K7,TBK1
Pathway	1269310	Cytokine Signaling in Immune system	BioSystems: REACTOME	1.975e-06	0.001755	7.632e-05	0.0005623	12	760	IFNGR1,OAS1,IRF3,IRF7,SAMHD1,RNASEL,IKBKB,NUP107,MAP3K7,PSMB3,PSMB6,IFNAR2
Pathway	1269234	Toll Like Receptor 4 (TLR4) Cascade	BioSystems: REACTOME	2.232e-06	0.001984	8.077e-05	0.0005951	6	126	IRF3,IRF7,IKBKB,MAP3K7,TBK1,DNM2
Pathway	117292	RIG-I-like receptor signaling pathway	BioSystems: KEGG	2.285e-06	0.002032	8.077e-05	0.0005951	5	70	IRF3,IRF7,IKBKB,MAP3K7,TBK1
Pathway	585562	Epstein-Barr virus infection	BioSystems: KEGG	2.404e-06	0.002137	8.077e-05	0.0005951	7	201	IRF3,GTF2E1,CDK1,IKBKB,MAP3K7,TBK1,CCNA2
Pathway	M15913	RIG-I-like receptor signaling pathway	MSigDB C2 BIOCARTA (v7.5.1)	2.453e-06	0.002181	8.077e-05	0.0005951	5	71	IRF3,IRF7,IKBKB,MAP3K7,TBK1
Pathway	M39573	Toll-like receptor signaling related to MyD88	MSigDB C2 BIOCARTA (v7.5.1)	2.647e-06	0.002353	8.403e-05	0.0006191	4	32	IRF3,IRF7,IKBKB,TBK1
Pathway	1269764	Mitotic G1-G1/S phases	BioSystems: REACTOME	4.655e-06	0.004138	0.0001427	0.001051	6	143	MCM2,CDK1,RBBP4,CCNA2,PSMB3,PSMB6
Pathway	M46	ATR signaling pathway	MSigDB C2 BIOCARTA (v7.5.1)	5.959e-06	0.005298	0.0001656	0.00122	4	39	MCM2,TIMELESS,CCNA2,RAD17
Pathway	M14	Aurora B signaling	MSigDB C2 BIOCARTA (v7.5.1)	5.959e-06	0.005298	0.0001656	0.00122	4	39	SMC4,SMC2,CDCA8,NCAPD2
Pathway	138080	Aurora B signaling	BioSystems: Pathway Interaction Database	5.959e-06	0.005298	0.0001656	0.00122	4	39	SMC4,SMC2,CDCA8,NCAPD2
Pathway	1269204	Toll-Like Receptors Cascades	BioSystems: REACTOME	6.874e-06	0.006111	0.0001815	0.001337	6	153	IRF3,IRF7,IKBKB,MAP3K7,TBK1,DNM2
Pathway	1269057	HIV Infection	BioSystems: REACTOME	6.94e-06	0.00617	0.0001815	0.001337	7	236	GTF2E1,AP2S1,TAF1,TAF5,NUP107,PSMB3,PSMB6
Pathway	1383076	Regulation of TP53 Activity	BioSystems: REACTOME	9.543e-06	0.008484	0.0002424	0.001786	6	162	CDK1,TAF1,TAF5,RBBP4,CCNA2,RAD17
Pathway	1269220	MyD88-independent TLR3/TLR4 cascade	BioSystems: REACTOME	1.265e-05	0.01124	0.0002959	0.00218	5	99	IRF3,IRF7,IKBKB,MAP3K7,TBK1
Pathway	1269221	TRIF-mediated TLR3/TLR4 signaling	BioSystems: REACTOME	1.265e-05	0.01124	0.0002959	0.00218	5	99	IRF3,IRF7,IKBKB,MAP3K7,TBK1
Pathway	1269219	Toll Like Receptor 3 (TLR3) Cascade	BioSystems: REACTOME	1.265e-05	0.01124	0.0002959	0.00218	5	99	IRF3,IRF7,IKBKB,MAP3K7,TBK1
Pathway	1269260	TRAF3-dependent IRF activation pathway	BioSystems: REACTOME	1.489e-05	0.01323	0.0003393	0.0025	3	16	IRF3,IRF7,TBK1
Pathway	P00054	Toll receptor signaling pathway	PantherDB	1.628e-05	0.01447	0.0003618	0.002666	4	50	IRF3,IKBKB,MAP3K7,TBK1
Pathway	1269799	G2/M Transition	BioSystems: REACTOME	1.853e-05	0.01647	0.0004017	0.00296	6	182	CDK1,RBBP4,PLK4,CCNA2,PSMB3,PSMB6
Pathway	1269797	Mitotic G2-G2/M phases	BioSystems: REACTOME	1.971e-05	0.01752	0.0004172	0.003074	6	184	CDK1,RBBP4,PLK4,CCNA2,PSMB3,PSMB6
Pathway	1269056	Infectious disease	BioSystems: REACTOME	2.05e-05	0.01822	0.0004238	0.003122	8	388	RPS19,GTF2E1,AP2S1,TAF1,TAF5,NUP107,PSMB3,PSMB6
Pathway	1269222	Activation of IRF3/IRF7 mediated by TBK1/IKK epsilon	BioSystems: REACTOME	2.16e-05	0.0192	0.0004364	0.003215	3	18	IRF3,IRF7,TBK1
Pathway	M11844	Cytosolic DNA-sensing pathway	MSigDB C2 BIOCARTA (v7.5.1)	2.384e-05	0.0212	0.000471	0.003471	4	55	IRF3,IRF7,IKBKB,TBK1
Pathway	1269236	Activated TLR4 signalling	BioSystems: REACTOME	2.617e-05	0.02326	0.0005058	0.003726	5	115	IRF3,IRF7,IKBKB,MAP3K7,TBK1
Pathway	1269801	Phosphorylation of proteins involved in the G2/M transition by Cyclin A:Cdc2 complexes	BioSystems: REACTOME	2.784e-05	0.02475	0.0005266	0.00388	2	3	CDK1,CCNA2
Pathway	1269768	G1/S Transition	BioSystems: REACTOME	3.086e-05	0.02743	0.0005716	0.004211	5	119	MCM2,CDK1,CCNA2,PSMB3,PSMB6
Pathway	1269742	Cell Cycle Checkpoints	BioSystems: REACTOME	3.337e-05	0.02966	0.0006053	0.00446	6	202	MCM2,CDK1,CCNA2,PSMB3,RAD17,PSMB6
Pathway	M40061	STING pathway in Kawasaki-like disease and COVID-19	MSigDB C2 BIOCARTA (v7.5.1)	4.041e-05	0.03592	0.000713	0.005254	3	22	IRF3,IKBKB,TBK1
Pathway	125137	Cytosolic DNA-sensing pathway	BioSystems: KEGG	4.091e-05	0.03637	0.000713	0.005254	4	63	IRF3,IRF7,IKBKB,TBK1
Pathway	M39748	Immune response to tuberculosis	MSigDB C2 BIOCARTA (v7.5.1)	4.637e-05	0.04122	0.0007913	0.00583	3	23	IFNGR1,OAS1,IFNAR2
Pathway	1269777	S Phase	BioSystems: REACTOME	4.718e-05	0.04194	0.0007913	0.00583	5	130	MCM2,SMC3,CCNA2,PSMB3,PSMB6
Pathway	M40067	SARS-CoV-2 innate immunity evasion and cell-specific immune response	MSigDB C2 BIOCARTA (v7.5.1)	5.53e-05	0.04917	0.000878	0.006469	4	68	IRF3,IRF7,TBK1,IFNAR2
Pathway	1269186	Activation of NF-kappaB in B cells	BioSystems: REACTOME	5.53e-05	0.04917	0.000878	0.006469	4	68	IKBKB,MAP3K7,PSMB3,PSMB6
Pathway	1269268	Cytosolic sensors of pathogen-associated DNA	BioSystems: REACTOME	5.53e-05	0.04917	0.000878	0.006469	4	68	IRF3,IRF7,IKBKB,TBK1
Pathway	1269765	G0 and Early G1	BioSystems: REACTOME	5.996e-05	0.05331	0.0009191	0.006772	3	25	CDK1,RBBP4,CCNA2
Pathway	1269269	ZBP1(DAI) mediated induction of type I IFNs	BioSystems: REACTOME	5.996e-05	0.05331	0.0009191	0.006772	3	25	IRF3,IKBKB,TBK1
Pathway	1269781	Switching of origins to a post-replicative state	BioSystems: REACTOME	6.924e-05	0.06156	0.001026	0.007559	4	72	MCM2,CCNA2,PSMB3,PSMB6
Pathway	1269782	Orc1 removal from chromatin	BioSystems: REACTOME	6.924e-05	0.06156	0.001026	0.007559	4	72	MCM2,CCNA2,PSMB3,PSMB6
Pathway	1269846	Cdc20:Phospho-APC/C mediated degradation of Cyclin A	BioSystems: REACTOME	7.31e-05	0.06498	0.001054	0.007769	4	73	CDK1,CCNA2,PSMB3,PSMB6
Pathway	694606	Hepatitis B	BioSystems: KEGG	7.68e-05	0.06827	0.001054	0.007769	5	144	IRF3,IRF7,IKBKB,TBK1,CCNA2
Pathway	1269796	Removal of licensing factors from origins	BioSystems: REACTOME	7.71e-05	0.06854	0.001054	0.007769	4	74	MCM2,CCNA2,PSMB3,PSMB6
Pathway	M39837	Cytosolic DNA-sensing pathway	MSigDB C2 BIOCARTA (v7.5.1)	7.71e-05	0.06854	0.001054	0.007769	4	74	IRF3,IRF7,IKBKB,TBK1
Pathway	1269845	APC:Cdc20 mediated degradation of cell cycle proteins prior to satisfation of the cell cycle checkpoint	BioSystems: REACTOME	7.71e-05	0.06854	0.001054	0.007769	4	74	CDK1,CCNA2,PSMB3,PSMB6
Pathway	1269844	APC/C:Cdc20 mediated degradation of mitotic proteins	BioSystems: REACTOME	8.559e-05	0.07609	0.001153	0.008494	4	76	CDK1,CCNA2,PSMB3,PSMB6
Pathway	1269794	Regulation of DNA replication	BioSystems: REACTOME	9.007e-05	0.08008	0.001178	0.008676	4	77	MCM2,CCNA2,PSMB3,PSMB6
Pathway	1269842	Activation of APC/C and APC/C:Cdc20 mediated degradation of mitotic proteins	BioSystems: REACTOME	9.007e-05	0.08008	0.001178	0.008676	4	77	CDK1,CCNA2,PSMB3,PSMB6
Pathway	1269270	IRF3 mediated activation of type 1 IFN	BioSystems: REACTOME	9.244e-05	0.08218	0.001191	0.008775	2	5	IRF3,TBK1
Pathway	M39347	Gastric cancer network 1	MSigDB C2 BIOCARTA (v7.5.1)	9.445e-05	0.08397	0.0012	0.008838	3	29	KIF15,NUP107,ECT2
Pathway	M39801	Hepatitis B infection	MSigDB C2 BIOCARTA (v7.5.1)	0.0001055	0.0938	0.001321	0.009734	5	154	IRF3,IRF7,IKBKB,MAP3K7,TBK1
Pathway	1269839	Regulation of APC/C activators between G1/S and early anaphase	BioSystems: REACTOME	0.0001098	0.09757	0.001355	0.009985	4	81	CDK1,CCNA2,PSMB3,PSMB6
Pathway	M39897	SARS coronavirus and innate immunity	MSigDB C2 BIOCARTA (v7.5.1)	0.0001157	0.1028	0.001409	0.01038	3	31	IRF3,TBK1,IFNAR2
Pathway	1269259	RIG-I/MDA5 mediated induction of IFN-alpha/beta pathways	BioSystems: REACTOME	0.0001264	0.1124	0.00151	0.01113	4	84	IRF3,IRF7,IKBKB,TBK1
Pathway	M40066	Mitochondrial immune response to SARS-CoV-2	MSigDB C2 BIOCARTA (v7.5.1)	0.0001274	0.1132	0.00151	0.01113	3	32	IRF3,IRF7,TBK1
Pathway	1269301	FCERI mediated NF-kB activation	BioSystems: REACTOME	0.0001324	0.1177	0.001549	0.01141	4	85	IKBKB,MAP3K7,PSMB3,PSMB6
Pathway	1269837	Regulation of mitotic cell cycle	BioSystems: REACTOME	0.0001449	0.1288	0.001651	0.01217	4	87	CDK1,CCNA2,PSMB3,PSMB6
Pathway	1269838	APC/C-mediated degradation of cell cycle proteins	BioSystems: REACTOME	0.0001449	0.1288	0.001651	0.01217	4	87	CDK1,CCNA2,PSMB3,PSMB6
Pathway	1269826	Separation of Sister Chromatids	BioSystems: REACTOME	0.0001588	0.1412	0.001787	0.01317	5	168	NUP107,SMC3,CDCA8,PSMB3,PSMB6
Pathway	1269262	TRAF6 mediated IRF7 activation	BioSystems: REACTOME	0.000167	0.1485	0.00182	0.01341	3	35	IRF3,IRF7,TBK1
Pathway	M4864	Basal transcription factors	MSigDB C2 BIOCARTA (v7.5.1)	0.000167	0.1485	0.00182	0.01341	3	35	GTF2E1,TAF1,TAF5
Pathway	1269753	G2/M Checkpoints	BioSystems: REACTOME	0.0001678	0.1492	0.00182	0.01341	5	170	MCM2,CDK1,PSMB3,RAD17,PSMB6
Pathway	1383080	Regulation of TP53 Activity through Phosphorylation	BioSystems: REACTOME	0.0001875	0.1667	0.002009	0.0148	4	93	TAF1,TAF5,CCNA2,RAD17
Pathway	1269314	Interferon gamma signaling	BioSystems: REACTOME	0.0001954	0.1737	0.002068	0.01524	4	94	IFNGR1,OAS1,IRF3,IRF7
Pathway	1269825	Mitotic Anaphase	BioSystems: REACTOME	0.0002135	0.1898	0.002233	0.01645	5	179	NUP107,SMC3,CDCA8,PSMB3,PSMB6
Pathway	1269823	Mitotic Metaphase and Anaphase	BioSystems: REACTOME	0.0002191	0.1948	0.002265	0.01669	5	180	NUP107,SMC3,CDCA8,PSMB3,PSMB6
Pathway	1269649	Gene Expression	BioSystems: REACTOME	0.0002275	0.2023	0.002325	0.01713	15	1834	DKC1,RPS19,GTF2E1,CDK1,TAF1,NOP14,TAF5,NUP107,RBBP4,CCNA2,PSMB3,ZNF71,RAD17,DDX42,PSMB6
Pathway	1269304	CLEC7A (Dectin-1) signaling	BioSystems: REACTOME	0.0002576	0.229	0.002544	0.01875	4	101	IKBKB,MAP3K7,PSMB3,PSMB6
Pathway	1269779	Synthesis of DNA	BioSystems: REACTOME	0.0002576	0.229	0.002544	0.01875	4	101	MCM2,CCNA2,PSMB3,PSMB6
Pathway	1269176	Downstream TCR signaling	BioSystems: REACTOME	0.0002576	0.229	0.002544	0.01875	4	101	IKBKB,MAP3K7,PSMB3,PSMB6
Pathway	1269821	Resolution of Sister Chromatid Cohesion	BioSystems: REACTOME	0.0002777	0.2469	0.002713	0.01999	4	103	CDK1,NUP107,SMC3,CDCA8
Pathway	M39494	Nod-like receptor (NLR) signaling pathway	MSigDB C2 BIOCARTA (v7.5.1)	0.0003302	0.2935	0.003156	0.02325	2	9	IKBKB,MAP3K7
Pathway	M42581	SARS-CoV-2 B.1.1.7 variant antagonises innate immune activation	MSigDB C2 BIOCARTA (v7.5.1)	0.0003302	0.2935	0.003156	0.02325	2	9	IRF3,TBK1
Pathway	1269875	DNA Replication	BioSystems: REACTOME	0.0003448	0.3065	0.003261	0.02403	4	109	MCM2,CCNA2,PSMB3,PSMB6
Pathway	83038	Basal transcription factors	BioSystems: KEGG	0.0003544	0.3151	0.003317	0.02444	3	45	GTF2E1,TAF1,TAF5
Pathway	658418	Viral carcinogenesis	BioSystems: KEGG	0.0003648	0.3243	0.003379	0.02489	5	201	IRF3,GTF2E1,IRF7,CDK1,CCNA2
Pathway	1269680	RNA Polymerase II Promoter Escape	BioSystems: REACTOME	0.0004033	0.3585	0.003515	0.0259	3	47	GTF2E1,TAF1,TAF5
Pathway	1269677	RNA Polymerase II Transcription Pre-Initiation And Promoter Opening	BioSystems: REACTOME	0.0004033	0.3585	0.003515	0.0259	3	47	GTF2E1,TAF1,TAF5
Pathway	1269678	RNA Polymerase II Transcription Initiation And Promoter Clearance	BioSystems: REACTOME	0.0004033	0.3585	0.003515	0.0259	3	47	GTF2E1,TAF1,TAF5
Pathway	1269679	RNA Polymerase II Transcription Initiation	BioSystems: REACTOME	0.0004033	0.3585	0.003515	0.0259	3	47	GTF2E1,TAF1,TAF5
Pathway	1269071	HIV Transcription Initiation	BioSystems: REACTOME	0.0004033	0.3585	0.003515	0.0259	3	47	GTF2E1,TAF1,TAF5
Pathway	1269072	RNA Polymerase II HIV Promoter Escape	BioSystems: REACTOME	0.0004033	0.3585	0.003515	0.0259	3	47	GTF2E1,TAF1,TAF5
Pathway	M39543	Interleukin-1 (IL-1) structural pathway	MSigDB C2 BIOCARTA (v7.5.1)	0.0004843	0.4306	0.00418	0.0308	3	50	IRF7,IKBKB,MAP3K7
Pathway	M5731	AKAP95 role in mitosis and chromosome dynamics	MSigDB C2 BIOCARTA (v7.5.1)	0.0005025	0.4467	0.004295	0.03165	2	11	CDK1,NCAPD2
Pathway	1269172	TCR signaling	BioSystems: REACTOME	0.0005288	0.4701	0.004435	0.03268	4	122	IKBKB,MAP3K7,PSMB3,PSMB6
Pathway	M39650	Cell cycle	MSigDB C2 BIOCARTA (v7.5.1)	0.0005288	0.4701	0.004435	0.03268	4	122	MCM2,CDK1,SMC3,CCNA2
Pathway	83054	Cell cycle	BioSystems: KEGG	0.0005623	0.4999	0.004672	0.03442	4	124	MCM2,CDK1,SMC3,CCNA2
Pathway	M7963	Cell cycle	MSigDB C2 BIOCARTA (v7.5.1)	0.0005796	0.5153	0.004771	0.03515	4	125	MCM2,CDK1,SMC3,CCNA2
Pathway	193147	Osteoclast differentiation	BioSystems: KEGG	0.0006718	0.5972	0.005465	0.04027	4	130	IFNGR1,IKBKB,MAP3K7,IFNAR2
Pathway	137916	Regulation of retinoblastoma protein	BioSystems: Pathway Interaction Database	0.0006762	0.6011	0.005465	0.04027	3	56	TAF1,RBBP4,CCNA2
Pathway	M22007	The information-processing pathway at the IFN-beta enhancer	MSigDB C2 BIOCARTA (v7.5.1)	0.0007098	0.631	0.005634	0.04151	2	13	IRF3,IRF7
Pathway	1269273	IRF3-mediated induction of type I IFN	BioSystems: REACTOME	0.0007098	0.631	0.005634	0.04151	2	13	IRF3,TBK1
Pathway	1269091	Host Interactions of HIV factors	BioSystems: REACTOME	0.0007527	0.6692	0.005922	0.04363	4	134	AP2S1,NUP107,PSMB3,PSMB6
Pathway	1269476	Retrograde neurotrophin signalling	BioSystems: REACTOME	0.0008265	0.7348	0.006445	0.04749	2	14	AP2S1,DNM2
Pathway	1269069	Late Phase of HIV Life Cycle	BioSystems: REACTOME	0.0008633	0.7674	0.0066	0.04863	4	139	GTF2E1,TAF1,TAF5,NUP107
Pathway	1269770	SCF(Skp2)-mediated degradation of p27/p21	BioSystems: REACTOME	0.0008686	0.7722	0.0066	0.04863	3	61	CCNA2,PSMB3,PSMB6
Pathway	1383017	The role of GTSE1 in G2/M progression after G2 checkpoint	BioSystems: REACTOME	0.0008686	0.7722	0.0066	0.04863	3	61	CDK1,PSMB3,PSMB6
Pathway	1269654	Transcriptional Regulation by TP53	BioSystems: REACTOME	0.0008892	0.7905	0.006699	0.04936	6	370	CDK1,TAF1,TAF5,RBBP4,CCNA2,RAD17
Pathway	1269811	Mitotic Prophase	BioSystems: REACTOME	0.0009348	0.8311	0.006984	0.05146	4	142	SMC4,CDK1,SMC2,NUP107
Pathway	1269277	Regulation of innate immune responses to cytosolic DNA	BioSystems: REACTOME	0.0009518	0.8461	0.007011	0.05166	2	15	IRF3,TBK1
Pathway	M39354	miRNAs involvement in the immune response in sepsis	MSigDB C2 BIOCARTA (v7.5.1)	0.0009543	0.8484	0.007011	0.05166	3	63	IRF7,IKBKB,MAP3K7
Pathway	1269303	C-type lectin receptors (CLRs)	BioSystems: REACTOME	0.001011	0.8984	0.007364	0.05425	4	145	IKBKB,MAP3K7,PSMB3,PSMB6
Pathway	1268854	Disease	BioSystems: REACTOME	0.001028	0.914	0.007374	0.05433	9	859	RPS19,GTF2E1,AP2S1,TAF1,TAF5,IKBKB,NUP107,PSMB3,PSMB6
Pathway	1269744	p53-Dependent G1/S DNA damage checkpoint	BioSystems: REACTOME	0.001045	0.9292	0.007374	0.05433	3	65	CCNA2,PSMB3,PSMB6
Pathway	1269745	p53-Dependent G1 DNA Damage Response	BioSystems: REACTOME	0.001045	0.9292	0.007374	0.05433	3	65	CCNA2,PSMB3,PSMB6
Pathway	M279	Regulation of retinoblastoma protein	MSigDB C2 BIOCARTA (v7.5.1)	0.001045	0.9292	0.007374	0.05433	3	65	TAF1,RBBP4,CCNA2
Pathway	1269272	STING mediated induction of host immune responses	BioSystems: REACTOME	0.001086	0.9651	0.007589	0.05591	2	16	IRF3,TBK1
Pathway	137987	Regulation of Telomerase	BioSystems: Pathway Interaction Database	0.001093	0.9713	0.007589	0.05591	3	66	DKC1,RBBP4,IFNAR2
Pathway	1269610	Beta-catenin independent WNT signaling	BioSystems: REACTOME	0.001118	0.9939	0.007705	0.05677	4	149	AP2S1,MAP3K7,PSMB3,PSMB6
Pathway	1269743	G1/S DNA Damage Checkpoints	BioSystems: REACTOME	0.001141	1	0.007746	0.05707	3	67	CCNA2,PSMB3,PSMB6
Pathway	M105	Regulation of Telomerase	MSigDB C2 BIOCARTA (v7.5.1)	0.001141	1	0.007746	0.05707	3	67	DKC1,RBBP4,IFNAR2
Pathway	1269058	HIV Life Cycle	BioSystems: REACTOME	0.001204	1	0.008107	0.05973	4	152	GTF2E1,TAF1,TAF5,NUP107
Pathway	1269833	Assembly of the pre-replicative complex	BioSystems: REACTOME	0.001243	1	0.008309	0.06122	3	69	MCM2,PSMB3,PSMB6
Pathway	1269778	Cyclin A:Cdk2-associated events at S phase entry	BioSystems: REACTOME	0.00135	1	0.008958	0.066	3	71	CCNA2,PSMB3,PSMB6
Pathway	1269769	Cyclin E associated events during G1/S transition	BioSystems: REACTOME	0.001406	1	0.009258	0.06821	3	72	CCNA2,PSMB3,PSMB6
Pathway	M40	E2F transcription factor network	MSigDB C2 BIOCARTA (v7.5.1)	0.001463	1	0.009493	0.06995	3	73	CDK1,RBBP4,CCNA2
Pathway	137934	E2F transcription factor network	BioSystems: Pathway Interaction Database	0.001463	1	0.009493	0.06995	3	73	CDK1,RBBP4,CCNA2
Pathway	M9546	Chaperones modulate interferon Signaling Pathway	MSigDB C2 BIOCARTA (v7.5.1)	0.001538	1	0.009836	0.07247	2	19	IFNGR1,IKBKB
Pathway	M194	Proteasome Complex	MSigDB C2 BIOCARTA (v7.5.1)	0.001538	1	0.009836	0.07247	2	19	PSMB3,PSMB6
Pathway	1269813	Condensation of Prophase Chromosomes	BioSystems: REACTOME	0.001582	1	0.01004	0.074	3	75	SMC4,CDK1,SMC2
Pathway	1269070	Transcription of the HIV genome	BioSystems: REACTOME	0.001706	1	0.01076	0.07925	3	77	GTF2E1,TAF1,TAF5
Pathway	M15285	NF-kB Signaling Pathway	MSigDB C2 BIOCARTA (v7.5.1)	0.001881	1	0.01178	0.08678	2	21	IKBKB,MAP3K7
Pathway	M39490	DNA IR-damage and cellular response via ATR	MSigDB C2 BIOCARTA (v7.5.1)	0.001973	1	0.01227	0.09037	3	81	MCM2,CDK1,RAD17
Pathway	1269800	Cyclin A/B1 associated events during G2/M transition	BioSystems: REACTOME	0.002065	1	0.01275	0.09395	2	22	CDK1,CCNA2
Pathway	M2821	NFkB activation by Nontypeable Hemophilus influenzae	MSigDB C2 BIOCARTA (v7.5.1)	0.002258	1	0.01379	0.1016	2	23	IKBKB,MAP3K7
Pathway	1269197	ER-Phagosome pathway	BioSystems: REACTOME	0.002264	1	0.01379	0.1016	3	85	IKBKB,PSMB3,PSMB6
Pathway	M39654	Apoptosis	MSigDB C2 BIOCARTA (v7.5.1)	0.002341	1	0.01397	0.1029	3	86	IRF3,IRF7,IKBKB
Pathway	1269831	M/G1 Transition	BioSystems: REACTOME	0.002341	1	0.01397	0.1029	3	86	MCM2,PSMB3,PSMB6
Pathway	1269832	DNA Replication Pre-Initiation	BioSystems: REACTOME	0.002341	1	0.01397	0.1029	3	86	MCM2,PSMB3,PSMB6
Pathway	M39410	Ebstein-Barr virus LMP1 signaling	MSigDB C2 BIOCARTA (v7.5.1)	0.002458	1	0.01457	0.1073	2	24	IKBKB,MAP3K7
Pathway	1269676	RNA Polymerase II Pre-transcription Events	BioSystems: REACTOME	0.0025	1	0.01472	0.1084	3	88	GTF2E1,TAF1,TAF5
Pathway	1269506	MAPK6/MAPK4 signaling	BioSystems: REACTOME	0.002665	1	0.01549	0.1142	3	90	CDK1,PSMB3,PSMB6
Pathway	M984	Toll-Like Receptor Pathway	MSigDB C2 BIOCARTA (v7.5.1)	0.002667	1	0.01549	0.1142	2	25	IKBKB,MAP3K7
Pathway	1309092	TNFR1-induced NFkappaB signaling pathway	BioSystems: REACTOME	0.002883	1	0.01656	0.122	2	26	IKBKB,MAP3K7
Pathway	1474301	IL-17 signaling pathway	BioSystems: KEGG	0.002925	1	0.01656	0.122	3	93	IKBKB,MAP3K7,TBK1
Pathway	1269227	Toll Like Receptor 7/8 (TLR7/8) Cascade	BioSystems: REACTOME	0.002925	1	0.01656	0.122	3	93	IRF7,IKBKB,MAP3K7
Pathway	1269228	MyD88 dependent cascade initiated on endosome	BioSystems: REACTOME	0.002925	1	0.01656	0.122	3	93	IRF7,IKBKB,MAP3K7
Pathway	M39662	TNF-alpha signaling pathway	MSigDB C2 BIOCARTA (v7.5.1)	0.003015	1	0.01696	0.125	3	94	IKBKB,MAP3K7,TBK1
Pathway	1269185	Downstream signaling events of B Cell Receptor (BCR)	BioSystems: REACTOME	0.003101	1	0.01734	0.1278	4	197	IKBKB,MAP3K7,PSMB3,PSMB6
Pathway	1269611	PCP/CE pathway	BioSystems: REACTOME	0.0032	1	0.01778	0.131	3	96	AP2S1,PSMB3,PSMB6
Pathway	1269443	Signalling by NGF	BioSystems: REACTOME	0.003261	1	0.01801	0.1327	6	478	AP2S1,IKBKB,ECT2,DNM2,PSMB3,PSMB6
Pathway	1269233	Toll Like Receptor 9 (TLR9) Cascade	BioSystems: REACTOME	0.003295	1	0.01808	0.1332	3	97	IRF7,IKBKB,MAP3K7
Pathway	1309101	Processing of DNA double-strand break ends	BioSystems: REACTOME	0.00349	1	0.01904	0.1402	3	99	TIMELESS,CCNA2,RAD17
Pathway	1270324	Recycling pathway of L1	BioSystems: REACTOME	0.003581	1	0.01929	0.1422	2	29	AP2S1,DNM2
Pathway	1269210	TAK1 activates NFkB by phosphorylation and activation of IKKs complex	BioSystems: REACTOME	0.003581	1	0.01929	0.1422	2	29	IKBKB,MAP3K7
Pathway	1269195	Antigen processing-Cross presentation	BioSystems: REACTOME	0.003692	1	0.01977	0.1457	3	101	IKBKB,PSMB3,PSMB6
Pathway	1269200	MHC class II antigen presentation	BioSystems: REACTOME	0.003902	1	0.02077	0.153	3	103	AP2S1,KIF15,DNM2
Pathway	1268743	SUMO E3 ligases SUMOylate target proteins	BioSystems: REACTOME	0.004009	1	0.02121	0.1563	3	104	NUP107,SMC3,CDCA8
Pathway	M12095	Signal transduction through IL1R	MSigDB C2 BIOCARTA (v7.5.1)	0.004085	1	0.02149	0.1583	2	31	IKBKB,MAP3K7
Pathway	1269904	ABC-family proteins mediated transport	BioSystems: REACTOME	0.004342	1	0.02235	0.1647	3	107	RNASEL,PSMB3,PSMB6
Pathway	M42560	Antiviral and anti-inflammatory effects of Nrf2 on SARS-CoV-2 pathway	MSigDB C2 BIOCARTA (v7.5.1)	0.004349	1	0.02235	0.1647	2	32	IRF3,IKBKB
Pathway	M39560	IL-17 signaling pathway	MSigDB C2 BIOCARTA (v7.5.1)	0.004349	1	0.02235	0.1647	2	32	IKBKB,MAP3K7
Pathway	1269252	NOD1/2 Signaling Pathway	BioSystems: REACTOME	0.004349	1	0.02235	0.1647	2	32	IKBKB,MAP3K7
Pathway	1268738	SUMOylation	BioSystems: REACTOME	0.004691	1	0.02397	0.1766	3	110	NUP107,SMC3,CDCA8
Pathway	1427862	Ub-specific processing proteases	BioSystems: REACTOME	0.004824	1	0.02451	0.1806	4	223	MAP3K7,CCNA2,PSMB3,PSMB6
Pathway	M110	IL1-mediated signaling events	MSigDB C2 BIOCARTA (v7.5.1)	0.0049	1	0.02461	0.1813	2	34	IKBKB,MAP3K7
Pathway	M84	ATM pathway	MSigDB C2 BIOCARTA (v7.5.1)	0.0049	1	0.02461	0.1813	2	34	SMC3,RAD17
Pathway	169642	Toxoplasmosis	BioSystems: KEGG	0.005057	1	0.0252	0.1856	3	113	IFNGR1,IKBKB,MAP3K7
Pathway	137944	IL1-mediated signaling events	BioSystems: Pathway Interaction Database	0.005187	1	0.0252	0.1856	2	35	IKBKB,MAP3K7
Pathway	M39803	Signal transduction through IL1R	MSigDB C2 BIOCARTA (v7.5.1)	0.005187	1	0.0252	0.1856	2	35	IKBKB,MAP3K7
Pathway	M42555	Cohesin complex - Cornelia de Lange syndrome	MSigDB C2 BIOCARTA (v7.5.1)	0.005187	1	0.0252	0.1856	2	35	CDK1,SMC3
Pathway	1269817	Nuclear Pore Complex (NPC) Disassembly	BioSystems: REACTOME	0.005187	1	0.0252	0.1856	2	35	CDK1,NUP107
Pathway	1383079	Regulation of TP53 Degradation	BioSystems: REACTOME	0.005187	1	0.0252	0.1856	2	35	CDK1,CCNA2
Pathway	1383077	Regulation of TP53 Expression and Degradation	BioSystems: REACTOME	0.005481	1	0.02634	0.1941	2	36	CDK1,CCNA2
Pathway	1269264	Negative regulators of RIG-I/MDA5 signaling	BioSystems: REACTOME	0.005481	1	0.02634	0.1941	2	36	IRF3,TBK1
Pathway	1269183	Signaling by the B Cell Receptor (BCR)	BioSystems: REACTOME	0.005715	1	0.0272	0.2004	4	234	IKBKB,MAP3K7,PSMB3,PSMB6
Pathway	1269757	Activation of ATR in response to replication stress	BioSystems: REACTOME	0.005783	1	0.0272	0.2004	2	37	MCM2,RAD17
Pathway	M39363	Type II interferon signaling (IFNG)	MSigDB C2 BIOCARTA (v7.5.1)	0.005783	1	0.0272	0.2004	2	37	IFNGR1,OAS1
Pathway	M39785	Overview of interferons-mediated signaling pathway	MSigDB C2 BIOCARTA (v7.5.1)	0.005783	1	0.0272	0.2004	2	37	IFNGR1,IFNAR2
Pathway	PW:0000096	G2/M checkpoint	Pathway Ontology	0.006163	1	0.02839	0.2092	1	2	CDK1
Pathway	PW:0000091	G2/M transition	Pathway Ontology	0.006163	1	0.02839	0.2092	1	2	CDK1
Pathway	PW:0000385	G2/M DNA replication checkpoint	Pathway Ontology	0.006163	1	0.02839	0.2092	1	2	CDK1
Pathway	138079	PLK2 and PLK4 events	BioSystems: Pathway Interaction Database	0.006163	1	0.02839	0.2092	1	2	PLK4
Pathway	M176	FOXM1 transcription factor network	MSigDB C2 BIOCARTA (v7.5.1)	0.006734	1	0.03086	0.2273	2	40	CDK1,CCNA2
Pathway	M39452	TNF-related weak inducer of apoptosis (TWEAK) signaling pathway	MSigDB C2 BIOCARTA (v7.5.1)	0.007404	1	0.03358	0.2474	2	42	IKBKB,MAP3K7
Pathway	M39386	Eukaryotic transcription initiation	MSigDB C2 BIOCARTA (v7.5.1)	0.007404	1	0.03358	0.2474	2	42	GTF2E1,TAF5
Pathway	M39693	Ebola virus infection in host	MSigDB C2 BIOCARTA (v7.5.1)	0.00761	1	0.03434	0.253	3	131	IRF3,IRF7,TBK1
Pathway	1269646	TNF signaling	BioSystems: REACTOME	0.00775	1	0.0348	0.2564	2	43	IKBKB,MAP3K7
Pathway	1309100	HDR through Homologous Recombination (HR) or Single Strand Annealing (SSA)	BioSystems: REACTOME	0.007933	1	0.03544	0.2611	3	133	TIMELESS,CCNA2,RAD17
Pathway	M39744	Fibrin complement receptor 3 signaling pathway	MSigDB C2 BIOCARTA (v7.5.1)	0.008103	1	0.03566	0.2628	2	44	IRF3,IKBKB
Pathway	138007	PLK1 signaling events	BioSystems: Pathway Interaction Database	0.008103	1	0.03566	0.2628	2	44	CDK1,ECT2
Pathway	138053	TNF receptor signaling pathway	BioSystems: Pathway Interaction Database	0.008103	1	0.03566	0.2628	2	44	IKBKB,MAP3K7
Pathway	83040	Proteasome	BioSystems: KEGG	0.008464	1	0.03707	0.2731	2	45	PSMB3,PSMB6
Pathway	M10680	Proteasome	MSigDB C2 BIOCARTA (v7.5.1)	0.008831	1	0.03775	0.2781	2	46	PSMB3,PSMB6
Pathway	1269320	Interleukin-1 signaling	BioSystems: REACTOME	0.008831	1	0.03775	0.2781	2	46	IKBKB,MAP3K7
Pathway	M129	PLK1 signaling events	MSigDB C2 BIOCARTA (v7.5.1)	0.008831	1	0.03775	0.2781	2	46	CDK1,ECT2
Pathway	M128	TNF receptor signaling pathway	MSigDB C2 BIOCARTA (v7.5.1)	0.008831	1	0.03775	0.2781	2	46	IKBKB,MAP3K7
Pathway	1339113	SUMOylation of DNA replication proteins	BioSystems: REACTOME	0.008831	1	0.03775	0.2781	2	46	NUP107,CDCA8
Pathway	1309099	Homology Directed Repair	BioSystems: REACTOME	0.00895	1	0.03807	0.2805	3	139	TIMELESS,CCNA2,RAD17
Pathway	213307	Endocrine and other factor-regulated calcium reabsorption	BioSystems: KEGG	0.009206	1	0.03871	0.2852	2	47	AP2S1,DNM2
Pathway	PW:0000088	G1/S transition	Pathway Ontology	0.009231	1	0.03871	0.2852	1	3	CDK1
Pathway	1269274	STAT6-mediated induction of chemokines	BioSystems: REACTOME	0.009231	1	0.03871	0.2852	1	3	TBK1
Pathway	1269251	Nucleotide-binding domain, leucine rich repeat containing receptor (NLR) signaling pathways	BioSystems: REACTOME	0.009587	1	0.04002	0.2948	2	48	IKBKB,MAP3K7
Pathway	1383071	TP53 Regulates Transcription of Cell Cycle Genes	BioSystems: REACTOME	0.009976	1	0.04144	0.3053	2	49	CDK1,CCNA2
Pathway	1269644	Death Receptor Signalling	BioSystems: REACTOME	0.01037	1	0.04288	0.316	2	50	IKBKB,MAP3K7
Pathway	M39818	IL-18 signaling pathway	MSigDB C2 BIOCARTA (v7.5.1)	0.0105	1	0.04321	0.3184	4	279	IKBKB,MAP3K7,TRPM7,CCNA2
Pathway	1269199	Cross-presentation of soluble exogenous antigens (endosomes)	BioSystems: REACTOME	0.01077	1	0.04373	0.3222	2	51	PSMB3,PSMB6
Pathway	138024	TGF-beta receptor signaling	BioSystems: Pathway Interaction Database	0.01077	1	0.04373	0.3222	2	51	EIF2A,MAP3K7
Pathway	1270296	Regulation of activated PAK-2p34 by proteasome mediated degradation	BioSystems: REACTOME	0.01077	1	0.04373	0.3222	2	51	PSMB3,PSMB6
Pathway	M39457	Synaptic vesicle pathway	MSigDB C2 BIOCARTA (v7.5.1)	0.01118	1	0.04419	0.3256	2	52	AP2S1,DNM2
Pathway	1269791	Ubiquitin-dependent degradation of Cyclin D	BioSystems: REACTOME	0.01118	1	0.04419	0.3256	2	52	PSMB3,PSMB6
Pathway	1269792	Ubiquitin-dependent degradation of Cyclin D1	BioSystems: REACTOME	0.01118	1	0.04419	0.3256	2	52	PSMB3,PSMB6
Pathway	1269783	CDK-mediated phosphorylation and removal of Cdc6	BioSystems: REACTOME	0.01118	1	0.04419	0.3256	2	52	PSMB3,PSMB6
Pathway	1270174	Regulation of ornithine decarboxylase (ODC)	BioSystems: REACTOME	0.01118	1	0.04419	0.3256	2	52	PSMB3,PSMB6
Pathway	1269815	Nuclear Envelope Breakdown	BioSystems: REACTOME	0.01118	1	0.04419	0.3256	2	52	CDK1,NUP107
Pathway	1269747	Autodegradation of the E3 ubiquitin ligase COP1	BioSystems: REACTOME	0.0116	1	0.04543	0.3347	2	53	PSMB3,PSMB6
Pathway	1269107	Vpu mediated degradation of CD4	BioSystems: REACTOME	0.0116	1	0.04543	0.3347	2	53	PSMB3,PSMB6
Pathway	1269752	Ubiquitin Mediated Degradation of Phosphorylated Cdc25A	BioSystems: REACTOME	0.01202	1	0.04607	0.3394	2	54	PSMB3,PSMB6
Pathway	1269750	p53-Independent G1/S DNA damage checkpoint	BioSystems: REACTOME	0.01202	1	0.04607	0.3394	2	54	PSMB3,PSMB6
Pathway	1269751	p53-Independent DNA Damage Response	BioSystems: REACTOME	0.01202	1	0.04607	0.3394	2	54	PSMB3,PSMB6
Pathway	M286	TGF-beta receptor signaling	MSigDB C2 BIOCARTA (v7.5.1)	0.01202	1	0.04607	0.3394	2	54	EIF2A,MAP3K7
Pathway	1270295	Regulation of Apoptosis	BioSystems: REACTOME	0.01202	1	0.04607	0.3394	2	54	PSMB3,PSMB6
Pathway	1269171	Adaptive Immune System	BioSystems: REACTOME	0.01216	1	0.04612	0.3398	7	823	AP2S1,IKBKB,KIF15,MAP3K7,DNM2,PSMB3,PSMB6
Pathway	1270414	Cellular responses to stress	BioSystems: REACTOME	0.01223	1	0.04612	0.3398	5	452	NUP107,RBBP4,CCNA2,PSMB3,PSMB6
Pathway	PW:0000384	G2/M DNA damage checkpoint	Pathway Ontology	0.01229	1	0.04612	0.3398	1	4	CDK1
Pathway	138077	Polo-like kinase signaling events in the cell cycle	BioSystems: Pathway Interaction Database	0.01229	1	0.04612	0.3398	1	4	PLK4
Pathway	1269377	Factors involved in megakaryocyte development and platelet production	BioSystems: REACTOME	0.01244	1	0.04612	0.3398	3	157	IRF3,IRF7,KIF15
Pathway	1269098	Vif-mediated degradation of APOBEC3G	BioSystems: REACTOME	0.01245	1	0.04612	0.3398	2	55	PSMB3,PSMB6
Pathway	M39667	RANKL/RANK signaling pathway	MSigDB C2 BIOCARTA (v7.5.1)	0.01245	1	0.04612	0.3398	2	55	IKBKB,MAP3K7
Pathway	M39598	DNA IR-double strand breaks and cellular response via ATM	MSigDB C2 BIOCARTA (v7.5.1)	0.01245	1	0.04612	0.3398	2	55	SMC3,RAD17
Pathway	1269746	Stabilization of p53	BioSystems: REACTOME	0.01289	1	0.04695	0.346	2	56	PSMB3,PSMB6
Pathway	1457807	FBXL7 down-regulates AURKA during mitotic entry and in early mitosis	BioSystems: REACTOME	0.01289	1	0.04695	0.346	2	56	PSMB3,PSMB6
Pathway	1269606	Degradation of AXIN	BioSystems: REACTOME	0.01289	1	0.04695	0.346	2	56	PSMB3,PSMB6
Pathway	1269841	SCF-beta-TrCP mediated degradation of Emi1	BioSystems: REACTOME	0.01289	1	0.04695	0.346	2	56	PSMB3,PSMB6
Pathway	1269675	RNA Polymerase II Transcription	BioSystems: REACTOME	0.01309	1	0.04751	0.35	3	160	GTF2E1,TAF1,TAF5
Pathway	1269726	AUF1 (hnRNP D0) binds and destabilizes mRNA	BioSystems: REACTOME	0.01333	1	0.04778	0.3521	2	57	PSMB3,PSMB6
Pathway	M39685	Cardiac hypertrophic response	MSigDB C2 BIOCARTA (v7.5.1)	0.01333	1	0.04778	0.3521	2	57	IKBKB,MAP3K7
Pathway	M39346	IL-1 signaling pathway	MSigDB C2 BIOCARTA (v7.5.1)	0.01333	1	0.04778	0.3521	2	57	IKBKB,MAP3K7
Pathway	1427860	Deubiquitination	BioSystems: REACTOME	0.01357	1	0.04844	0.3569	4	301	MAP3K7,CCNA2,PSMB3,PSMB6
Pathway	1268928	Hh mutants that don't undergo autocatalytic processing are degraded by ERAD	BioSystems: REACTOME	0.01378	1	0.049	0.361	2	58	PSMB3,PSMB6

## Sheet: RRp tumor Up
Category	ID	Name	Source	p-value	q-value Bonferroni	q-value FDR B&H	q-value FDR B&Y	Hit Count in Query List	Hit Count in Genome	Hit in Query List
Pathway	M46	ATR signaling pathway	MSigDB C2 BIOCARTA (v7.5.1)	0.0002216	0.0195	0.0195	0.0987	2	39	RFC4,TIMELESS
Pathway	1309101	Processing of DNA double-strand break ends	BioSystems: REACTOME	0.001426	0.1255	0.0469	0.2373	2	99	RFC4,TIMELESS
Pathway	1309100	HDR through Homologous Recombination (HR) or Single Strand Annealing (SSA)	BioSystems: REACTOME	0.002554	0.2247	0.0469	0.2373	2	133	RFC4,TIMELESS
Pathway	1309099	Homology Directed Repair	BioSystems: REACTOME	0.002786	0.2451	0.0469	0.2373	2	139	RFC4,TIMELESS
Pathway	1309095	DNA Double-Strand Break Repair	BioSystems: REACTOME	0.00404	0.3555	0.0469	0.2373	2	168	RFC4,TIMELESS
Pathway	413373	N-glycosylation by oligosaccharyltransferase	BioSystems: KEGG	0.004109	0.3616	0.0469	0.2373	1	7	STT3A
Pathway	1427864	Josephin domain DUBs	BioSystems: REACTOME	0.007034	0.619	0.0469	0.2373	1	12	JOSD2
Pathway	1269786	Leading Strand Synthesis	BioSystems: REACTOME	0.008202	0.7218	0.0469	0.2373	1	14	RFC4
Pathway	1269787	Polymerase switching	BioSystems: REACTOME	0.008202	0.7218	0.0469	0.2373	1	14	RFC4
Pathway	1269861	Polymerase switching on the C-strand of the telomere	BioSystems: REACTOME	0.008202	0.7218	0.0469	0.2373	1	14	RFC4
Pathway	137978	Circadian rhythm pathway	BioSystems: Pathway Interaction Database	0.008202	0.7218	0.0469	0.2373	1	14	TIMELESS
Pathway	M95	Circadian rhythm pathway	MSigDB C2 BIOCARTA (v7.5.1)	0.009369	0.8245	0.0469	0.2373	1	16	TIMELESS
Pathway	M39846	Pathways of nucleic acid metabolism and innate immune sensing	MSigDB C2 BIOCARTA (v7.5.1)	0.009369	0.8245	0.0469	0.2373	1	16	SAMHD1
Pathway	1270370	Translesion synthesis by REV1	BioSystems: REACTOME	0.009369	0.8245	0.0469	0.2373	1	16	RFC4
Pathway	1270372	Translesion synthesis by POLK	BioSystems: REACTOME	0.009952	0.8758	0.0469	0.2373	1	17	RFC4
Pathway	1270373	Translesion synthesis by POLI	BioSystems: REACTOME	0.009952	0.8758	0.0469	0.2373	1	17	RFC4
Pathway	1270371	Translesion Synthesis by POLH	BioSystems: REACTOME	0.01112	0.9783	0.0469	0.2373	1	19	RFC4
Pathway	1269650	Generic Transcription Pathway	BioSystems: REACTOME	0.01158	1	0.0469	0.2373	3	874	RFC4,ZNF71,ZNF324B
Pathway	1269788	Lagging Strand Synthesis	BioSystems: REACTOME	0.0117	1	0.0469	0.2373	1	20	RFC4
Pathway	1270366	PCNA-Dependent Long Patch Base Excision Repair	BioSystems: REACTOME	0.01228	1	0.0469	0.2373	1	21	RFC4
Pathway	M39668	DNA mismatch repair	MSigDB C2 BIOCARTA (v7.5.1)	0.01344	1	0.0469	0.2373	1	23	RFC4
Pathway	M13515	Mismatch repair	MSigDB C2 BIOCARTA (v7.5.1)	0.01344	1	0.0469	0.2373	1	23	RFC4
Pathway	83045	Mismatch repair	BioSystems: KEGG	0.01344	1	0.0469	0.2373	1	23	RFC4
Pathway	1270350	DNA Repair	BioSystems: REACTOME	0.0138	1	0.0469	0.2373	2	317	RFC4,TIMELESS
Pathway	1270364	Resolution of AP sites via the multiple-nucleotide patch replacement pathway	BioSystems: REACTOME	0.01403	1	0.0469	0.2373	1	24	RFC4
Pathway	1269859	Telomere C-strand (Lagging Strand) Synthesis	BioSystems: REACTOME	0.01403	1	0.0469	0.2373	1	24	RFC4
Pathway	1309116	Gap-filling DNA repair synthesis and ligation in GG-NER	BioSystems: REACTOME	0.01461	1	0.0469	0.2373	1	25	RFC4
Pathway	PW:0000662	mismatch repair pathway	Pathway Ontology	0.01519	1	0.0469	0.2373	1	26	RFC4
Pathway	137990	Regulation of CDC42 activity	BioSystems: Pathway Interaction Database	0.0175	1	0.0469	0.2373	1	30	DOCK11
Pathway	1270368	Recognition of DNA damage by PCNA-containing replication complex	BioSystems: REACTOME	0.0175	1	0.0469	0.2373	1	30	RFC4
Pathway	M83	Regulation of CDC42 activity	MSigDB C2 BIOCARTA (v7.5.1)	0.0175	1	0.0469	0.2373	1	30	DOCK11
Pathway	1269857	Extension of Telomeres	BioSystems: REACTOME	0.01808	1	0.0469	0.2373	1	31	RFC4
Pathway	1269784	DNA strand elongation	BioSystems: REACTOME	0.01866	1	0.0469	0.2373	1	32	RFC4
Pathway	M39497	Gastric cancer network 2	MSigDB C2 BIOCARTA (v7.5.1)	0.01924	1	0.0469	0.2373	1	33	RFC4
Pathway	1270374	Termination of translesion DNA synthesis	BioSystems: REACTOME	0.01982	1	0.0469	0.2373	1	34	RFC4
Pathway	83039	DNA replication	BioSystems: KEGG	0.02097	1	0.0469	0.2373	1	36	RFC4
Pathway	M16853	DNA replication	MSigDB C2 BIOCARTA (v7.5.1)	0.02097	1	0.0469	0.2373	1	36	RFC4
Pathway	1269757	Activation of ATR in response to replication stress	BioSystems: REACTOME	0.02155	1	0.0469	0.2373	1	37	RFC4
Pathway	1270359	Resolution of Abasic Sites (AP sites)	BioSystems: REACTOME	0.02155	1	0.0469	0.2373	1	37	RFC4
Pathway	1270351	Base Excision Repair	BioSystems: REACTOME	0.02155	1	0.0469	0.2373	1	37	RFC4
Pathway	1309108	HDR through Single Strand Annealing (SSA)	BioSystems: REACTOME	0.02213	1	0.0469	0.2373	1	38	RFC4
Pathway	1309104	Presynaptic phase of homologous DNA pairing and strand exchange	BioSystems: REACTOME	0.02328	1	0.0469	0.2373	1	40	RFC4
Pathway	1270369	Translesion synthesis by Y family DNA polymerases bypasses lesions on DNA template	BioSystems: REACTOME	0.02386	1	0.0469	0.2373	1	41	RFC4
Pathway	1309115	Dual Incision in GG-NER	BioSystems: REACTOME	0.02386	1	0.0469	0.2373	1	41	RFC4
Pathway	M39335	DNA replication	MSigDB C2 BIOCARTA (v7.5.1)	0.02443	1	0.0469	0.2373	1	42	RFC4
Pathway	1309103	Homologous DNA Pairing and Strand Exchange	BioSystems: REACTOME	0.02501	1	0.0469	0.2373	1	43	RFC4
Pathway	M39847	Nucleotide excision repair	MSigDB C2 BIOCARTA (v7.5.1)	0.02558	1	0.0469	0.2373	1	44	RFC4
Pathway	M18937	Nucleotide excision repair	MSigDB C2 BIOCARTA (v7.5.1)	0.02558	1	0.0469	0.2373	1	44	RFC4
Pathway	M11079	N-Glycan biosynthesis	MSigDB C2 BIOCARTA (v7.5.1)	0.02673	1	0.04711	0.2384	1	46	STT3A
Pathway	83044	Nucleotide excision repair	BioSystems: KEGG	0.0273	1	0.04711	0.2384	1	47	RFC4
Pathway	M1	Fanconi anemia pathway	MSigDB C2 BIOCARTA (v7.5.1)	0.0273	1	0.04711	0.2384	1	47	RFC4
Pathway	82975	N-Glycan biosynthesis	BioSystems: KEGG	0.02845	1	0.04815	0.2436	1	49	STT3A
Pathway	1270367	DNA Damage Bypass	BioSystems: REACTOME	0.02902	1	0.04819	0.2439	1	50	RFC4

## Sheet: RRp tumor Down
Category	ID	Name	Source	p-value	q-value Bonferroni	q-value FDR B&H	q-value FDR B&Y	Hit Count in Query List	Hit Count in Genome	Hit in Query List
Pathway	1269812	Golgi Cisternae Pericentriolar Stack Reorganization	BioSystems: REACTOME	5.377e-05	0.005215	0.005215	0.0269	2	14	RAB1A,RAB1B
Pathway	1268725	Transport to the Golgi and subsequent modification	BioSystems: REACTOME	0.0002641	0.02562	0.01281	0.06605	3	164	RAB1A,RAB1B,MGAT2
Pathway	469200	Legionellosis	BioSystems: KEGG	0.0008617	0.08358	0.01875	0.09668	2	55	RAB1A,RAB1B
Pathway	1470928	RAB geranylgeranylation	BioSystems: REACTOME	0.001202	0.1166	0.01875	0.09668	2	65	RAB1A,RAB1B
Pathway	1268714	Asparagine N-linked glycosylation	BioSystems: REACTOME	0.00131	0.1271	0.01875	0.09668	3	284	RAB1A,RAB1B,MGAT2
Pathway	M237	Signaling events mediated by VEGFR1 and VEGFR2	MSigDB C2 BIOCARTA (v7.5.1)	0.001353	0.1312	0.01875	0.09668	2	69	PTPRJ,MYOF
Pathway	1268727	COPII (Coat Protein 2) Mediated Vesicle Transport	BioSystems: REACTOME	0.001353	0.1312	0.01875	0.09668	2	69	RAB1A,RAB1B
Pathway	1339109	COPI-mediated anterograde transport	BioSystems: REACTOME	0.001769	0.1716	0.02102	0.1084	2	79	RAB1A,RAB1B
Pathway	1383042	COPI-dependent Golgi-to-ER retrograde traffic	BioSystems: REACTOME	0.00195	0.1892	0.02102	0.1084	2	83	RAB1A,RAB1B
Pathway	1457806	RAB GEFs exchange GTP for GDP on RABs	BioSystems: REACTOME	0.002288	0.222	0.0222	0.1145	2	90	RAB1A,RAB1B
Pathway	1383041	Golgi-to-ER retrograde transport	BioSystems: REACTOME	0.003456	0.3352	0.02808	0.1448	2	111	RAB1A,RAB1B
Pathway	82968	Phosphonate and phosphinate metabolism	BioSystems: KEGG	0.004841	0.4696	0.02808	0.1448	1	6	CHPT1
Pathway	413385	Phosphatidylcholine (PC) biosynthesis, choline => PC	BioSystems: KEGG	0.004841	0.4696	0.02808	0.1448	1	6	CHPT1
Pathway	1269275	LRR FLII-interacting protein 1 (LRRFIP1) activates type I IFN production	BioSystems: REACTOME	0.004841	0.4696	0.02808	0.1448	1	6	LRRFIP1
Pathway	PW:0000579	somatostatin signaling	Pathway Ontology	0.004841	0.4696	0.02808	0.1448	1	6	PTPRJ
Pathway	142257	phosphatidylcholine biosynthesis	BioSystems: BIOCYC	0.004841	0.4696	0.02808	0.1448	1	6	CHPT1
Pathway	1268726	ER to Golgi Anterograde Transport	BioSystems: REACTOME	0.004921	0.4774	0.02808	0.1448	2	133	RAB1A,RAB1B
Pathway	1269811	Mitotic Prophase	BioSystems: REACTOME	0.00559	0.5423	0.03013	0.1554	2	142	RAB1A,RAB1B
Pathway	1270306	Sema4D mediated inhibition of cell attachment and migration	BioSystems: REACTOME	0.00645	0.6256	0.03293	0.1698	1	8	SEMA4D
Pathway	1268732	Reactions specific to the complex N-glycan synthesis pathway	BioSystems: REACTOME	0.008056	0.7815	0.03907	0.2015	1	10	MGAT2
Pathway	1383038	Intra-Golgi and retrograde Golgi-to-ER traffic	BioSystems: REACTOME	0.008847	0.8581	0.04086	0.2107	2	180	RAB1A,RAB1B
Pathway	M8179	Rab GTPases Mark Targets In The Endocytotic Machinery	MSigDB C2 BIOCARTA (v7.5.1)	0.01046	1	0.04613	0.2379	1	13	RAB1A
Pathway	M39620	Kennedy pathway from sphingolipids	MSigDB C2 BIOCARTA (v7.5.1)	0.01206	1	0.04875	0.2514	1	15	CHPT1
Pathway	MAP00510_N_Glycans_biosynthesis	MAP00510 N Glycans biosynthesis	GenMAPP	0.01206	1	0.04875	0.2514	1	15	MGAT2
Pathway	413356	N-glycan biosynthesis, complex type	BioSystems: KEGG	0.01286	1	0.0499	0.2574	1	16	MGAT2

## Sheet: RRp NATs Down
Category	ID	Name	Source	p-value	q-value Bonferroni	q-value FDR B&H	q-value FDR B&Y	Hit Count in Query List	Hit Count in Genome	Hit in Query List
Pathway	M39682	Pathways affected in adenoid cystic carcinoma	MSigDB C2 BIOCARTA (v7.5.1)	9.17e-08	0.0001102	0.0001102	0.0008454	7	66	NSD1,BCOR,CREBBP,NCOR1,KANSL1,MGA,EP300
Pathway	M18933	TGF beta signaling pathway	MSigDB C2 BIOCARTA (v7.5.1)	3.625e-06	0.004358	0.002179	0.01671	4	19	APC,CREBBP,TGFB2,EP300
Pathway	M39401	MECP2 and associated Rett syndrome	MSigDB C2 BIOCARTA (v7.5.1)	5.632e-05	0.06769	0.01692	0.1298	5	72	REST,NCOR1,CTCF,MTOR,TAF1
Pathway	83070	Adherens junction	BioSystems: KEGG	5.632e-05	0.06769	0.01692	0.1298	5	72	CREBBP,PTPRF,TJP1,CSNK2A3,EP300
Pathway	M8516	Multi-step Regulation of Transcription by Pitx2	MSigDB C2 BIOCARTA (v7.5.1)	9.613e-05	0.1155	0.02311	0.1772	3	16	APC,CREBBP,EP300
Pathway	M16563	mTOR Signaling Pathway	MSigDB C2 BIOCARTA (v7.5.1)	0.0002579	0.31	0.03673	0.2817	3	22	MTOR,EIF3A,EIF4G3
Pathway	137916	Regulation of retinoblastoma protein	BioSystems: Pathway Interaction Database	0.0002925	0.3516	0.03673	0.2817	4	56	CREBBP,TGFB2,TAF1,EP300
Pathway	1270423	HSF1-dependent transactivation	BioSystems: REACTOME	0.0002953	0.355	0.03673	0.2817	3	23	CREBBP,MTOR,EP300
Pathway	852705	MicroRNAs in cancer	BioSystems: KEGG	0.0003055	0.3672	0.03673	0.2817	8	299	APC,RDX,TRIM71,CREBBP,TGFB2,MTOR,EP300,SOS1
Pathway	M13404	Control of Gene Expression by Vitamin D Receptor	MSigDB C2 BIOCARTA (v7.5.1)	0.0003361	0.404	0.03673	0.2817	3	24	CREBBP,NCOR1,EP300
Pathway	M11420	CTCF: First Multivalent Nuclear Factor	MSigDB C2 BIOCARTA (v7.5.1)	0.0003361	0.404	0.03673	0.2817	3	24	TGFB2,CTCF,MTOR
Pathway	1269275	LRR FLII-interacting protein 1 (LRRFIP1) activates type I IFN production	BioSystems: REACTOME	0.0004793	0.5761	0.03784	0.2902	2	6	CREBBP,EP300
Pathway	M22062	Pelp1 Modulation of Estrogen Receptor Activity	MSigDB C2 BIOCARTA (v7.5.1)	0.0004793	0.5761	0.03784	0.2902	2	6	CREBBP,EP300
Pathway	83107	Renal cell carcinoma	BioSystems: KEGG	0.0005186	0.6234	0.03784	0.2902	4	65	CREBBP,TGFB2,EP300,SOS1
Pathway	M279	Regulation of retinoblastoma protein	MSigDB C2 BIOCARTA (v7.5.1)	0.0005186	0.6234	0.03784	0.2902	4	65	CREBBP,TGFB2,TAF1,EP300
Pathway	M12868	Pathways in cancer	MSigDB C2 BIOCARTA (v7.5.1)	0.0005324	0.6399	0.03784	0.2902	8	325	APC,MSH2,PTCH1,CREBBP,TGFB2,MTOR,EP300,SOS1
Pathway	1269873	RORA activates gene expression	BioSystems: REACTOME	0.0005352	0.6433	0.03784	0.2902	3	28	CREBBP,NCOR1,EP300
Pathway	M39516	Extracellular vesicle-mediated signaling in recipient cells	MSigDB C2 BIOCARTA (v7.5.1)	0.0006578	0.7907	0.04131	0.3168	3	30	APC,TGFB2,MTOR
Pathway	M22028	Internal Ribosome entry pathway	MSigDB C2 BIOCARTA (v7.5.1)	0.0006685	0.8035	0.04131	0.3168	2	7	EIF3A,EIF4G3
Pathway	M13266	Renal cell carcinoma	MSigDB C2 BIOCARTA (v7.5.1)	0.0006874	0.8262	0.04131	0.3168	4	70	CREBBP,TGFB2,EP300,SOS1
Pathway	M638	Adherens junction	MSigDB C2 BIOCARTA (v7.5.1)	0.0008054	0.9681	0.04557	0.3495	4	73	CREBBP,PTPRF,TJP1,EP300
Pathway	138037	EGFR-dependent Endothelin signaling events	BioSystems: Pathway Interaction Database	0.000888	1	0.04557	0.3495	2	8	MTOR,SOS1
Pathway	M22058	Role of PPAR-gamma Coactivators in Obesity and Thermogenesis	MSigDB C2 BIOCARTA (v7.5.1)	0.000888	1	0.04557	0.3495	2	8	CREBBP,EP300
Pathway	921162	FoxO signaling pathway	BioSystems: KEGG	0.0009533	1	0.04557	0.3495	5	132	CAT,CREBBP,TGFB2,EP300,SOS1
Pathway	M143	IL2 signaling events mediated by PI3K	MSigDB C2 BIOCARTA (v7.5.1)	0.0009537	1	0.04557	0.3495	3	34	MTOR,EIF3A,SOS1
Pathway	169352	Regulation of Wnt-mediated beta catenin signaling and target gene transcription	BioSystems: Pathway Interaction Database	0.001083	1	0.04557	0.3495	4	79	INCENP,APC,CHD8,EP300
Pathway	169350	Signaling events mediated by TCPTP	BioSystems: Pathway Interaction Database	0.001129	1	0.04557	0.3495	3	36	CREBBP,STAT6,SOS1
Pathway	M39771	Type 2 papillary renal cell carcinoma	MSigDB C2 BIOCARTA (v7.5.1)	0.001129	1	0.04557	0.3495	3	36	CREBBP,TGFB2,EP300
Pathway	M223	Regulation of nuclear beta catenin signaling and target gene transcription	MSigDB C2 BIOCARTA (v7.5.1)	0.001135	1	0.04557	0.3495	4	80	INCENP,APC,CHD8,EP300
Pathway	SMP00383	Obesity / Metabolic Syndrome	SMPDB	0.001137	1	0.04557	0.3495	2	9	CREBBP,EP300
Pathway	137938	IL2 signaling events mediated by PI3K	BioSystems: Pathway Interaction Database	0.001223	1	0.04743	0.3637	3	37	MTOR,EIF3A,SOS1
