# Supplementary material for: Multi-Omics Immune Interaction Networks in Lung Cancer Tumorigenesis, Proliferation, and Survival
Source: Int J Mol Sci. 2022 Nov 29;23(23):14978. doi: 10.3390/ijms232314978 (PMC9738413; doi:10.3390/ijms232314978)
Supplement: Supplementary file 1 [file ijms-23-14978-s001.zip › Supplementary File S3.xlsx]

## Sheet: README
Sheet	Description
Gene list	Potential oncogenes and tumor suppressor genes in LUAD proteomics data
CNAs	Somatic copy number alterations and their correlations with mRNA, protein, and phosphoprotein of selected genes.

## Sheet: Gene list
gene	log10 protein DE p value	log10 protein DE FC(t/n)	Differential expression category	log10 protein univariate cox p value	log10 protein Hazard Ratio	Prognosis category	Category
DAG1	9.56086e-40	0.9149	higher in NATs	0.022361	0.2815	protective	Potential tumor suppressor gene
SLC39A8	3.93358e-15	0.913433	higher in NATs	0.0142474	0.160274	protective	Potential tumor suppressor gene
TMEM173/STING1	0.015418	0.984754	higher in NATs	0.04883	0.338802	protective	Potential tumor suppressor gene
RDX	3.09138e-45	0.930129	higher in NATs	0.0294724	0.185723	protective	Potential tumor suppressor gene
TJP1	4.78598e-39	0.924954	higher in NATs	0.00705401	0.153649	protective	Potential tumor suppressor gene
CTNNB1	9.98794e-14	0.972137	higher in NATs	2.40687e-05	0.0289277	protective	Potential tumor suppressor gene
SMC3	3.7884e-10	0.979628	higher in NATs	0.0239891	0.093118	protective	Potential tumor suppressor gene
EIF4G3	3.69386e-10	1.18804	higher in LUAD tumor	0.00497441	3.68788	hazard	Potential oncogene
GAPVD1	1.82646e-24	1.09688	higher in LUAD tumor	0.0348924	4.62351	hazard	Potential oncogene
IKBKB	1.77507e-19	1.09575	higher in LUAD tumor	0.0468233	4.47259	hazard	Potential oncogene
MCM2	3.32053e-10	1.20739	higher in LUAD tumor	0.00917282	2.27885	hazard	Potential oncogene
RFC4	3.53239e-25	1.10805	higher in LUAD tumor	0.011416	5.0083	hazard	Potential oncogene

## Sheet: CNAs
Gene Symbol	EIF4G3	GAPVD1	IKBKB	MCM2	RFC4	DAG1	SLC39A8	TMEM173/STING1	RDX	TJP1	CTNNB1	SMC3
Cytoband	1p36.12	9q33.3	8p11.21	3q21.3	3q27.3	3p21.31	4q24	5q31.2	11q22.3	15q13.1	3p22.1	10q25.2
# of mRNA TRANS events(FDR<0.05)	5	23	1	117	36	64	1	2	0	0	11	142
Status of mRNA CIS effect(FDR<0.05)	FALSE	FALSE	FALSE	TRUE	TRUE	FALSE	NA	NA	FALSE	FALSE	FALSE	FALSE
mRNA CIS spearman correlation	0.334998	0.476097	0.33808	0.625937	0.631276	0.199553	NA	NA	0.470323	0.225995	0.272219	0.286503
# of proteome TRANS events(FDR<0.05)	1	2	6	10	1	8	0	0	0	2	5	1
Status of proteome CIS effect(FDR<0.05)	FALSE	TRUE	FALSE	FALSE	FALSE	FALSE	FALSE	FALSE	FALSE	FALSE	FALSE	FALSE
Proteome CIS spearman correlation	0.0105805	0.52345	0.338678	0.276374	0.201788	-0.0320977	0.0255962	0.0272973	0.328076	0.158779	-0.103925	-0.0734729
# of phosphoproteome TRANS events(FDR<0.05)	0	12	0	0	0	0	0	0	0	0	0	0
Status of phosphoproteome CIS effect(FDR<0.05)	FALSE	FALSE	NA	FALSE	NA	FALSE	NA	NA	NA	FALSE	FALSE	FALSE
Phosphoproteome CIS spearman correlation	0.11775	-0.14138	NA	0.199061	NA	-0.185503	NA	NA	NA	-0.0487097	-0.0861457	0.305537
# of tumors with gene level copy number amplification[discrete amplification indicators≥1]	27	6	18	15	21	1	5	13	18	1	2	3
# of tumors with gene level copy number high-level amplification[discrete amplification indicators≥2]	4	0	2	2	3	0	1	0	1	0	1	0
Number of tumors with gene level copy number deletion[discrete deletion indicators≤-1]	5	33	30	20	21	38	19	13	10	38	33	33
Number of tumors with gene level copy number high-level deletion[discrete deletion indicators≤-2]	0	0	0	0	2	0	0	0	2	2	0	1
